# Supplementary material for: Conservation of alternative polyadenylation patterns in mammalian genes
Source: BMC Genomics. 2006 Jul 26;7:189. doi: 10.1186/1471-2164-7-189 (PMC1550727; doi:10.1186/1471-2164-7-189)
Supplement: Additional File 1 — List of human/mouse conserved polyadenylation sites (4,807 sites). [file 1471-2164-7-189-S1.xls]

## Sheet: list of conserved poly-A sites
Table S1. List of human/mouse conserved poly(A) sites (4,807 sites)
pas_id_human	chromosome_human	direction_human	chromosome_position_human	single/ tandem	relative_efficiency_human*	relative_tissue_narrowity_human*	pas_id_mouse	chromosome_mouse	direction_mouse	chromosome_position_mouse	relative_efficiency_mouse*	relative_tissue_narrowity_mouse*
ENSG00000129484_PAS2	14	+	19895900	single			ENSMUSG00000036023_PAS1	14	+	43515145
ENSG00000165782_PAS1	14	-	19995858	single			ENSMUSG00000035953_PAS1	14	-	43621546
ENSG00000165794_PAS1	14	+	20539870	single			ENSMUSG00000004561_PAS1	14	+	44629997
ENSG00000165795_PAS1	14	-	20554772	single			ENSMUSG00000004558_PAS1	14	-	44639474
ENSG00000179636_PAS1	14	+	20570166	single			ENSMUSG00000008813_PAS1	14	+	44654891
ENSG00000165801_PAS1	14	+	20627541	single			ENSMUSG00000004562_PAS1	14	+	44745865
ENSG00000165804_PAS1	14	-	20628081	single			ENSMUSG00000049295_PAS1	14	-	44746329
ENSG00000092199_PAS1	14	-	20748937	single			ENSMUSG00000060373_PAS1	14	-	44815272
ENSG00000129472_PAS1	14	-	20997020	single			ENSMUSG00000022159_PAS1	14	-	45001412
ENSG00000165821_PAS2	14	-	21059074	single			ENSMUSG00000049532_PAS1	14	-	45051785
ENSG00000100439_PAS1	14	+	22151104	single			ENSMUSG00000040997_PAS2	14	+	46245204
ENSG00000100462_PAS1	14	-	22459579	single			ENSMUSG00000023110_PAS1	14	-	46480945
ENSG00000092036_PAS1	14	-	22485278	single			ENSMUSG00000022177_PAS2	14	-	46513801
ENSG00000129474_PAS1	14	-	22510866	single			ENSMUSG00000022178_PAS1	14	-	46539323
ENSG00000092068_PAS1	14	-	22664344	single			ENSMUSG00000022180_PAS1	14	-	46695165
ENSG00000100836_PAS1	14	+	22865207	single			ENSMUSG00000022198_PAS1	14	+	46871867
ENSG00000100842_PAS1	14	-	22895712	single			ENSMUSG00000022203_PAS1	14	-	46889351
ENSG00000092010_PAS1	14	+	23678008	single			ENSMUSG00000022216_PAS1	14	+	47555605
ENSG00000100908_PAS1	14	-	23678009	single			ENSMUSG00000022217_PAS1	14	-	47555599
ENSG00000092330_PAS2	14	-	23778693	single			ENSMUSG00000007589_PAS1	14	-	47653266
ENSG00000157379_PAS1	14	-	23829646	single			ENSMUSG00000002332_PAS1	14	-	47713150
ENSG00000129465_PAS1	14	-	23875072	single			ENSMUSG00000022221_PAS1	14	-	47759124
ENSG00000100968_PAS1	14	+	23917098	single			ENSMUSG00000023411_PAS1	14	+	47808071
ENSG00000092028_PAS1	14	+	23958328	single			ENSMUSG00000022222_PAS1	14	+	47848863
ENSG00000139899_PAS3	14	-	23962935	single			ENSMUSG00000040380_PAS4	14	-	47853043
ENSG00000100445_PAS1	14	-	23978814	single			ENSMUSG00000022223_PAS2	14	-	47871414
ENSG00000139910_PAS1	14	-	25984933	single			ENSMUSG00000021047_PAS1	12	-	41861582
ENSG00000100473_PAS1	14	+	30429573	single			ENSMUSG00000020953_PAS2	12	+	46824200
ENSG00000196792_PAS3	14	-	30433007	single			ENSMUSG00000020954_PAS1	12	-	46827230
ENSG00000092148_PAS1	14	-	30639075	single			ENSMUSG00000035247_PAS2	12	-	46963455
ENSG00000129493_PAS1	14	-	30830746	single			ENSMUSG00000035181_PAS2	12	-	47095764
ENSG00000100852_PAS1	14	+	31695321	tandem	NA	NA	ENSMUSG00000035133_PAS2	12	+	47787538	NA	NA
ENSG00000100852_PAS2	14	+	31695735	tandem	minor	broad	ENSMUSG00000035133_PAS3	12	+	47787923	major	broad
ENSG00000100852_PAS4	14	+	31696173	tandem	major	narrow	ENSMUSG00000035133_PAS4	12	+	47788357	major	broad
ENSG00000165389_PAS2	14	-	33973130	single			ENSMUSG00000044408_PAS1	12	-	49868434
ENSG00000165410_PAS1	14	-	34250971	tandem	major	broad	ENSMUSG00000062929_PAS2	12	-	50032764	major	broad
ENSG00000165410_PAS4	14	-	34249410	tandem	major	narrow	ENSMUSG00000062929_PAS3	12	-	50031286	major	broad
ENSG00000100902_PAS1	14	+	34856424	single			ENSMUSG00000021024_PAS1	12	+	50606259
ENSG00000100906_PAS1	14	-	34940475	single			ENSMUSG00000021025_PAS1	12	-	50676600
ENSG00000168348_PAS1	14	+	35076011	single			ENSMUSG00000045440_PAS1	12	+	50789438
ENSG00000129514_PAS1	14	-	37128947	single			ENSMUSG00000035451_PAS1	12	-	52739278
ENSG00000100934_PAS2	14	-	38570874	single			ENSMUSG00000020986_PAS3	12	-	54161745
ENSG00000182400_PAS1	14	-	38688775	single			ENSMUSG00000020993_PAS2	12	-	54244817
ENSG00000100941_PAS1	14	+	38720964	tandem	major	broad	ENSMUSG00000020994_PAS1	12	+	54274716	minor	broad
ENSG00000100941_PAS2	14	+	38721205	tandem	major	broad	ENSMUSG00000020994_PAS2	12	+	54274956	minor	broad
ENSG00000100941_PAS3	14	+	38721260	tandem	minor	broad	ENSMUSG00000020994_PAS3	12	+	54275009	minor	broad
ENSG00000100941_PAS4	14	+	38721896	tandem	major	broad	ENSMUSG00000020994_PAS4	12	+	54275615	major	broad
ENSG00000150527_PAS1	14	+	38889376	single			ENSMUSG00000021000_PAS1	12	+	54390732
ENSG00000165355_PAS1	14	-	38936711	single			ENSMUSG00000035329_PAS1	12	-	54401438
ENSG00000179476_PAS2	14	+	44444756	single			ENSMUSG00000047227_PAS1	12	+	60177705
ENSG00000185246_PAS1	14	+	44654549	single			ENSMUSG00000035597_PAS1	12	+	60315022
ENSG00000100442_PAS3	14	-	44654859	single			ENSMUSG00000020949_PAS1	12	-	60315300
ENSG00000129534_PAS1	14	-	44742149	single			ENSMUSG00000047534_PAS2	12	-	60385799
ENSG00000165516_PAS1	14	+	49319605	single			ENSMUSG00000020978_PAS1	12	+	64575993
ENSG00000165527_PAS1	14	+	49431233	tandem	major	broad	ENSMUSG00000044147_PAS1	12	+	64639326	major	narrow
ENSG00000165527_PAS3	14	+	49433521	tandem	major	broad	ENSMUSG00000044147_PAS3	12	+	64641520	major	broad
ENSG00000012983_PAS1	14	-	49956243	single			ENSMUSG00000034761_PAS1	12	-	65068437
ENSG00000100504_PAS1	14	-	50441687	single			ENSMUSG00000021069_PAS1	12	-	65454973
ENSG00000100505_PAS1	14	-	50511736	single			ENSMUSG00000021071_PAS1	12	-	65508693
ENSG00000139921_PAS1	14	+	50792506	single			ENSMUSG00000021072_PAS1	12	+	65731777
ENSG00000186469_PAS4	14	+	51506262	single			ENSMUSG00000043004_PAS3	14	-	16155390
ENSG00000087302_PAS1	14	+	51541160	tandem	major	broad	ENSMUSG00000021807_PAS1	14	-	16096200	major	broad
ENSG00000087302_PAS3	14	+	51541789	tandem	minor	narrow	ENSMUSG00000021807_PAS4	14	-	16095632	minor	narrow
ENSG00000087303_PAS1	14	-	51541271	single			ENSMUSG00000021806_PAS3	14	+	16096065
ENSG00000100519_PAS1	14	+	52264149	tandem	major	broad	ENSMUSG00000021832_PAS1	14	+	38000758	minor	narrow
ENSG00000100519_PAS3	14	+	52264213	tandem	major	narrow	ENSMUSG00000021832_PAS2	14	+	38000809	major	broad
ENSG00000015171_PAS3	10	+	290566	single			ENSMUSG00000021156_PAS3	13	-	9566506
ENSG00000185627_PAS1	11	+	242981	single			ENSMUSG00000025487_PAS1	7	+	128588110
ENSG00000010379_PAS1	12	-	200050	single			ENSMUSG00000030108_PAS1	6	+	121740298
ENSG00000073712_PAS1	14	-	52394749	single			ENSMUSG00000037712_PAS1	14	-	38118227
ENSG00000184363_PAS1	11	+	394907	single			ENSMUSG00000054065_PAS1	7	+	128780482
ENSG00000100528_PAS1	14	-	53963404	single			ENSMUSG00000015759_PAS1	14	-	39437063
ENSG00000197045_PAS1	14	-	54014477	tandem	NA	NA	ENSMUSG00000062014_PAS1	14	-	39473065	NA	NA
ENSG00000197045_PAS4	14	-	54010959	tandem	NA	NA	ENSMUSG00000062014_PAS3	14	-	39469546	NA	NA
ENSG00000107937_PAS1	10	+	1053631	single			ENSMUSG00000021149_PAS1	13	-	8853460
ENSG00000186827_PAS1	1	-	1186643	single			ENSMUSG00000029075_PAS1	4	+	153902540
ENSG00000060237_PAS1	12	+	889065	single			ENSMUSG00000045962_PAS1	6	-	120317327
ENSG00000161328_PAS1	11	+	544911	single			ENSMUSG00000038637_PAS1	7	+	128901063
ENSG00000184163_PAS1	1	-	1217753	single			ENSMUSG00000023571_PAS1	4	+	153852568
ENSG00000020577_PAS1	14	+	54329776	single			ENSMUSG00000021838_PAS1	14	+	39771086
ENSG00000185522_PAS1	11	-	544850	single			ENSMUSG00000025500_PAS1	7	-	128901001
ENSG00000187624_PAS1	17	+	264344	single			ENSMUSG00000053783_PAS1	11	+	75616122
ENSG00000099849_PAS1	11	+	554024	single			ENSMUSG00000038618_PAS1	7	+	128909659
ENSG00000131979_PAS1	14	-	54378485	single			ENSMUSG00000037580_PAS1	14	-	39818939
ENSG00000198554_PAS2	14	-	54477360	single			ENSMUSG00000037572_PAS1	14	-	39906208
ENSG00000185507_PAS1	11	-	602559	single			ENSMUSG00000025498_PAS1	7	-	128954121
ENSG00000047056_PAS1	10	+	1168100	single			ENSMUSG00000021147_PAS4	13	-	8657374
ENSG00000068793_PAS1	15	+	20555039	single			ENSMUSG00000030447_PAS1	7	+	43490773
ENSG00000140157_PAS7	15	-	20554614	single			ENSMUSG00000030452_PAS4	7	-	43490348
ENSG00000131982_PAS1	14	+	54766355	single			ENSMUSG00000038965_PAS1	16	-	16930802
ENSG00000170113_PAS2	15	-	20594722	single			ENSMUSG00000047037_PAS3	7	-	43533593
ENSG00000167693_PAS2	17	-	649336	single			ENSMUSG00000020844_PAS1	11	-	75869794
ENSG00000007392_PAS2	16	-	178991	single			ENSMUSG00000024188_PAS1	17	+	24867672
ENSG00000126777_PAS2	14	+	55221047	single			ENSMUSG00000021843_PAS2	14	+	40408772
ENSG00000169972_PAS1	1	+	1286979	single			ENSMUSG00000051557_PAS1	4	-	153774804
ENSG00000067057_PAS1	10	+	3168992	single			ENSMUSG00000021196_PAS1	13	-	6372838
ENSG00000139946_PAS1	14	+	55837780	single			ENSMUSG00000021846_PAS4	14	+	40931155
ENSG00000006831_PAS1	12	+	1765687	tandem	minor	broad	ENSMUSG00000030168_PAS1	6	-	119747037	minor	narrow
ENSG00000006831_PAS2	12	+	1768098	tandem	major	broad	ENSMUSG00000030168_PAS2	6	-	119744586	major	broad
ENSG00000108953_PAS1	17	-	1194586	single			ENSMUSG00000020849_PAS2	11	+	75378130
ENSG00000165588_PAS2	14	-	56337182	single			ENSMUSG00000021848_PAS1	14	-	41331340
ENSG00000167193_PAS1	17	-	1270769	single			ENSMUSG00000017776_PAS2	11	+	75318622
ENSG00000177156_PAS1	11	+	755010	single			ENSMUSG00000025503_PAS2	7	+	129094004
ENSG00000197879_PAS1	17	-	1314232	single			ENSMUSG00000017774_PAS1	11	+	75286463
ENSG00000165475_PAS1	13	-	19875813	single			ENSMUSG00000021947_PAS2	14	-	49263326
ENSG00000070367_PAS1	14	-	56743064	single			ENSMUSG00000061244_PAS4	14	-	41684997
ENSG00000166159_PAS1	12	+	1816179	single			ENSMUSG00000055003_PAS1	6	-	119706563
ENSG00000177542_PAS1	11	-	780478	single			ENSMUSG00000019082_PAS1	7	-	129120718
ENSG00000185615_PAS1	16	+	277215	single			ENSMUSG00000024184_PAS1	17	-	24781703
ENSG00000101557_PAS1	18	+	201874	single			ENSMUSG00000047879_PAS1	18	-	10217583
ENSG00000151065_PAS1	12	-	1925491	single			ENSMUSG00000041477_PAS1	6	+	119611635
ENSG00000139977_PAS3	14	+	56947641	tandem	minor	narrow	ENSMUSG00000036282_PAS2	14	+	41863519	minor	narrow
ENSG00000139977_PAS4	14	+	56949217	tandem	major	broad	ENSMUSG00000036282_PAS4	14	+	41865039	major	broad
ENSG00000103126_PAS1	16	-	277441	single			ENSMUSG00000024182_PAS1	17	+	24781511
ENSG00000079134_PAS1	18	-	204522	single			ENSMUSG00000024287_PAS1	18	+	10215716
ENSG00000105556_PAS1	19	-	256581	single			ENSMUSG00000042570_PAS1	10	-	79434872
ENSG00000067082_PAS2	10	-	3808746	single			ENSMUSG00000000078_PAS3	13	+	5659324
ENSG00000114062_PAS2	15	-	23134659	tandem	minor	narrow	ENSMUSG00000025326_PAS2	7	+	46911291	major	broad
ENSG00000114062_PAS4	15	-	23134015	tandem	major	broad	ENSMUSG00000025326_PAS3	7	+	46911919	major	broad
ENSG00000114062_PAS6	15	-	23133493	tandem	major	narrow	ENSMUSG00000025326_PAS4	7	+	46912429	major	broad
ENSG00000177666_PAS1	11	+	815216	single			ENSMUSG00000025509_PAS1	7	+	129151060
ENSG00000105549_PAS1	19	-	313163	single			ENSMUSG00000020317_PAS1	10	-	79471190
ENSG00000132376_PAS1	17	-	1345653	single			ENSMUSG00000006127_PAS1	11	+	75260475
ENSG00000183186_PAS1	19	-	356447	single			ENSMUSG00000045912_PAS1	10	-	79505625
ENSG00000129925_PAS1	16	-	361865	single			ENSMUSG00000024180_PAS1	17	+	24708045
ENSG00000166206_PAS2	15	-	24339793	single			ENSMUSG00000033676_PAS2	7	+	45428882
ENSG00000167703_PAS1	17	-	1424448	single			ENSMUSG00000038178_PAS1	11	+	75186318
ENSG00000103200_PAS1	16	+	390648	single			ENSMUSG00000024177_PAS1	17	-	24677438
ENSG00000177700_PAS1	11	-	830204	single			ENSMUSG00000038489_PAS1	7	-	129164106
ENSG00000100567_PAS1	14	+	57808471	single			ENSMUSG00000060073_PAS1	12	+	66261502
ENSG00000150456_PAS1	13	-	20201071	single			ENSMUSG00000021951_PAS1	14	-	49538103
ENSG00000177769_PAS1	11	+	857109	single			ENSMUSG00000025511_PAS1	7	+	129185133
ENSG00000197540_PAS1	19	+	500908	single			ENSMUSG00000054206_PAS1	10	+	79591792
ENSG00000090565_PAS1	16	+	512485	single			ENSMUSG00000037098_PAS1	17	-	24574744
ENSG00000132953_PAS3	13	-	20251017	single			ENSMUSG00000021952_PAS2	14	-	49569639
ENSG00000177830_PAS1	11	-	859763	single			ENSMUSG00000025512_PAS1	7	-	129187731
ENSG00000103326_PAS1	16	+	544635	single			ENSMUSG00000037326_PAS1	17	-	24544265
ENSG00000104044_PAS1	15	-	25673622	single			ENSMUSG00000030450_PAS1	7	+	44125405
ENSG00000150457_PAS1	13	-	20446763	single			ENSMUSG00000021959_PAS1	14	-	49682877
ENSG00000004478_PAS1	12	+	2783362	single			ENSMUSG00000030357_PAS1	6	-	129085055
ENSG00000099821_PAS1	19	-	568225	single			ENSMUSG00000020329_PAS1	10	-	79632704
ENSG00000197562_PAS1	16	+	619266	single			ENSMUSG00000025730_PAS1	17	-	24481683
ENSG00000141433_PAS1	18	+	899769	tandem	NA	NA	ENSMUSG00000024256_PAS1	17	+	91948149	NA	NA
ENSG00000141433_PAS2	18	+	901055	tandem	major	broad	ENSMUSG00000024256_PAS2	17	+	91949390	major	broad
ENSG00000141433_PAS3	18	+	902171	tandem	major	broad	ENSMUSG00000024256_PAS4	17	+	91950440	major	broad
ENSG00000100575_PAS1	14	-	57945218	tandem	NA	NA	ENSMUSG00000021079_PAS1	12	-	66390267	NA	NA
ENSG00000100575_PAS2	14	-	57945120	tandem	NA	NA	ENSMUSG00000021079_PAS2	12	-	66390174	NA	NA
ENSG00000070423_PAS1	19	-	598811	tandem	major	broad	ENSMUSG00000035890_PAS1	10	-	79655299	minor	narrow
ENSG00000070423_PAS2	19	-	598534	tandem	major	broad	ENSMUSG00000035890_PAS2	10	-	79655072	major	broad
ENSG00000162576_PAS1	1	-	1327995	single			ENSMUSG00000029070_PAS1	4	+	153730035
ENSG00000125788_PAS1	20	+	74391	single			ENSMUSG00000027468_PAS1	2	-	152549012
ENSG00000100592_PAS4	14	+	58907873	single			ENSMUSG00000034574_PAS2	12	+	67261884
ENSG00000167716_PAS1	17	+	1588627	single			ENSMUSG00000045374_PAS1	11	-	75053508
ENSG00000111218_PAS1	12	+	3573394	single			ENSMUSG00000030350_PAS1	6	-	128335598
ENSG00000101577_PAS1	18	-	2907002	single			ENSMUSG00000024052_PAS1	17	+	69679345
ENSG00000172554_PAS1	2	+	1350389	single			ENSMUSG00000020672_PAS1	12	-	25156399
ENSG00000164366_PAS1	5	-	258070	single			ENSMUSG00000021578_PAS1	13	+	70807295
ENSG00000050130_PAS2	14	+	59041174	single			ENSMUSG00000005078_PAS1	12	+	67372633
ENSG00000169020_PAS1	4	-	656228	single			ENSMUSG00000050856_PAS1	5	-	105880914
ENSG00000103269_PAS1	16	+	668268	single			ENSMUSG00000025735_PAS1	17	-	24433158
ENSG00000182208_PAS1	11	-	1447264	single			ENSMUSG00000025147_PAS1	7	-	129713091
ENSG00000164828_PAS1	7	+	687780	single			ENSMUSG00000036817_PAS1	5	+	136656042
ENSG00000103266_PAS1	16	+	672746	single			ENSMUSG00000039615_PAS1	17	-	24429329
ENSG00000118971_PAS3	12	+	4284777	single			ENSMUSG00000000184_PAS3	6	-	127756003
ENSG00000132383_PAS1	17	+	1748107	single			ENSMUSG00000000751_PAS2	11	-	74912903
ENSG00000161999_PAS1	16	-	671675	single			ENSMUSG00000025736_PAS1	17	+	24430458
ENSG00000183307_PAS1	22	-	15971743	single			ENSMUSG00000051404_PAS1	6	-	120888303
ENSG00000127580_PAS1	16	-	674623	single			ENSMUSG00000025737_PAS1	17	+	24427416
ENSG00000105972_PAS3	7	+	709312	single			ENSMUSG00000025858_PAS1	5	+	136676297
ENSG00000063438_PAS1	5	+	488224	single			ENSMUSG00000021575_PAS1	13	-	70663914
ENSG00000105963_PAS1	7	-	710787	single			ENSMUSG00000056413_PAS2	5	-	136678123
ENSG00000178950_PAS1	4	-	832896	single			ENSMUSG00000062234_PAS1	5	-	106017296
ENSG00000177374_PAS1	17	+	1909730	tandem	major	broad	ENSMUSG00000043099_PAS1	11	-	74777124	major	broad
ENSG00000177374_PAS2	17	+	1913284	tandem	major	narrow	ENSMUSG00000043099_PAS2	11	-	74773933	major	narrow
ENSG00000103254_PAS1	16	+	712590	single			ENSMUSG00000057411_PAS1	17	-	24389039
ENSG00000111247_PAS1	12	+	4539049	tandem	minor	broad	ENSMUSG00000030346_PAS1	6	-	127555494	major	narrow
ENSG00000111247_PAS2	12	+	4539361	tandem	major	broad	ENSMUSG00000030346_PAS2	6	-	127555237	major	broad
ENSG00000034053_PAS1	15	+	27197200	tandem	major	broad	ENSMUSG00000030519_PAS1	7	+	51784562	major	broad
ENSG00000034053_PAS2	15	+	27197806	tandem	major	narrow	ENSMUSG00000030519_PAS2	7	+	51785271	major	broad
ENSG00000149043_PAS1	11	+	1815326	single			ENSMUSG00000031098_PAS1	7	+	130145168
ENSG00000099954_PAS3	22	+	16412401	single			ENSMUSG00000040893_PAS4	6	+	121170551
ENSG00000010219_PAS1	12	+	4593301	single			ENSMUSG00000030345_PAS1	6	-	127507827
ENSG00000130598_PAS1	11	+	1819483	single			ENSMUSG00000031097_PAS1	7	+	130149174
ENSG00000100614_PAS1	14	+	59829820	tandem	major	broad	ENSMUSG00000021096_PAS1	12	+	68073514	major	broad
ENSG00000100614_PAS4	14	+	59835554	tandem	major	broad	ENSMUSG00000021096_PAS3	12	+	68078779	minor	broad
ENSG00000104059_PAS1	15	-	27199747	single			ENSMUSG00000030518_PAS2	7	-	51786791
ENSG00000170579_PAS1	18	-	3486030	single			ENSMUSG00000003279_PAS2	17	+	69249979
ENSG00000182902_PAS1	22	+	16448201	single			ENSMUSG00000004902_PAS1	6	+	121193529
ENSG00000198010_PAS2	8	+	1643801	single			ENSMUSG00000047495_PAS1	8	+	14892798
ENSG00000131100_PAS1	22	-	16449490	single			ENSMUSG00000019210_PAS1	6	-	121194605
ENSG00000141258_PAS1	17	+	2231094	single			ENSMUSG00000038351_PAS1	11	-	74461816
ENSG00000116017_PAS1	19	+	923290	single			ENSMUSG00000019564_PAS1	10	+	79848738
ENSG00000070444_PAS3	17	-	2234118	single			ENSMUSG00000000282_PAS1	11	+	74458265
ENSG00000112877_PAS2	5	+	706664	single			ENSMUSG00000021572_PAS1	13	-	70486586
ENSG00000102678_PAS1	13	+	21176100	single			ENSMUSG00000021974_PAS1	14	+	50104210
ENSG00000072756_PAS6	3	+	3170112	single			ENSMUSG00000013736_PAS2	6	+	107175973
ENSG00000198081_PAS1	18	-	5279676	tandem	major	broad	ENSMUSG00000046336_PAS2	17	+	67821140	major	narrow
ENSG00000198081_PAS3	18	-	5279019	tandem	minor	broad	ENSMUSG00000046336_PAS4	17	+	67821795	minor	broad
ENSG00000126778_PAS1	14	-	60181742	tandem	NA	NA	ENSMUSG00000051367_PAS1	12	-	68321661	NA	NA
ENSG00000126778_PAS3	14	-	60181174	tandem	NA	NA	ENSMUSG00000051367_PAS2	12	-	68321106	NA	NA
ENSG00000130037_PAS1	12	+	5026210	single			ENSMUSG00000045534_PAS2	6	-	127164845
ENSG00000007168_PAS1	17	+	2531999	tandem	minor	broad	ENSMUSG00000020745_PAS2	11	-	74290070	minor	broad
ENSG00000007168_PAS3	17	+	2534543	tandem	minor	narrow	ENSMUSG00000020745_PAS5	11	-	74287588	major	broad
ENSG00000007168_PAS4	17	+	2535658	tandem	major	broad	ENSMUSG00000020745_PAS7	11	-	74286505	major	broad
ENSG00000171368_PAS2	5	-	712978	single			ENSMUSG00000021573_PAS1	13	+	70484499
ENSG00000132361_PAS1	17	-	2539432	single			ENSMUSG00000020741_PAS1	11	+	74283402
ENSG00000113851_PAS2	3	-	3166395	single			ENSMUSG00000005362_PAS5	6	-	107171762
ENSG00000182107_PAS1	14	-	60814456	single			ENSMUSG00000034435_PAS3	12	-	68823303
ENSG00000007376_PAS1	16	-	774983	single			ENSMUSG00000041199_PAS1	17	+	24329994
ENSG00000071539_PAS4	5	+	971156	single			ENSMUSG00000021569_PAS3	13	-	70360868
ENSG00000159674_PAS1	4	-	1150555	single			ENSMUSG00000037379_PAS1	5	-	31661859
ENSG00000010278_PAS1	12	+	6217686	single			ENSMUSG00000030342_PAS1	6	-	126076043
ENSG00000159692_PAS1	4	-	1195072	single			ENSMUSG00000037373_PAS1	5	-	31695649
ENSG00000100644_PAS2	14	+	61284729	single			ENSMUSG00000021109_PAS2	12	+	69226780
ENSG00000151360_PAS1	2	+	3243625	single			ENSMUSG00000020636_PAS1	12	-	23528563
ENSG00000107104_PAS1	9	+	736103	single			ENSMUSG00000032702_PAS1	19	+	24709304
ENSG00000090316_PAS2	4	+	1323754	single			ENSMUSG00000059048_PAS1	5	+	31821707
ENSG00000032389_PAS1	2	-	4731026	single			ENSMUSG00000036613_PAS1	12	+	23843242
ENSG00000023608_PAS1	14	+	61331939	single			ENSMUSG00000021113_PAS2	12	+	69264280
ENSG00000113504_PAS1	5	-	1103500	single			ENSMUSG00000017756_PAS2	13	+	70265142
ENSG00000101680_PAS1	18	-	6931888	single			ENSMUSG00000032796_PAS1	17	+	66244838
ENSG00000137090_PAS1	9	+	959090	single			ENSMUSG00000024837_PAS1	19	+	24879136
ENSG00000067182_PAS1	12	-	6308201	single			ENSMUSG00000030341_PAS1	6	+	125980379
ENSG00000167723_PAS1	17	-	3360547	single			ENSMUSG00000043029_PAS1	11	+	72912914
ENSG00000160075_PAS2	1	-	1559704	tandem	NA	NA	ENSMUSG00000029038_PAS2	4	+	153622096	NA	NA
ENSG00000160075_PAS3	1	-	1555426	tandem	NA	NA	ENSMUSG00000029038_PAS3	4	+	153626506	NA	NA
ENSG00000110651_PAS1	11	+	2381679	single			ENSMUSG00000037706_PAS2	7	+	130775859
ENSG00000064218_PAS1	9	+	981730	single			ENSMUSG00000042372_PAS1	19	+	24898728
ENSG00000134107_PAS1	3	+	5001858	single			ENSMUSG00000030103_PAS2	6	+	109056768
ENSG00000163950_PAS2	4	-	1661758	single			ENSMUSG00000004642_PAS1	5	-	32088510
ENSG00000106266_PAS1	7	-	2067879	single			ENSMUSG00000029560_PAS1	5	-	137750517
ENSG00000134108_PAS1	3	+	5196263	tandem	minor	broad	ENSMUSG00000030105_PAS2	6	+	109214074	major	broad
ENSG00000134108_PAS5	3	+	5197594	tandem	major	narrow	ENSMUSG00000030105_PAS5	6	+	109215396	major	broad
ENSG00000154642_PAS2	21	-	18087435	tandem	minor	broad	ENSMUSG00000022864_PAS1	16	-	78901058	major	narrow
ENSG00000154642_PAS3	21	-	18083163	tandem	major	narrow	ENSMUSG00000022864_PAS2	16	-	78896437	major	broad
ENSG00000168936_PAS1	4	-	1684911	single			ENSMUSG00000019295_PAS1	5	-	32101673
ENSG00000040531_PAS1	17	+	3511576	single			ENSMUSG00000005949_PAS1	11	-	72796152
ENSG00000125878_PAS1	20	-	532909	single			ENSMUSG00000061161_PAS1	2	+	152212439
ENSG00000134313_PAS1	2	-	8819658	tandem	NA	NA	ENSMUSG00000036333_PAS1	12	+	20022826	NA	NA
ENSG00000134313_PAS2	2	-	8819585	tandem	NA	NA	ENSMUSG00000036333_PAS2	12	+	20022895	NA	NA
ENSG00000134313_PAS3	2	-	8815899	tandem	NA	NA	ENSMUSG00000036333_PAS4	12	+	20026500	NA	NA
ENSG00000154645_PAS2	21	+	18561553	single			ENSMUSG00000022860_PAS1	16	+	79308242
ENSG00000053918_PAS1	11	+	2826794	single			ENSMUSG00000009545_PAS1	7	+	131131815
ENSG00000080503_PAS1	9	+	2183558	tandem	minor	narrow	ENSMUSG00000024921_PAS1	19	+	26054055	major	broad
ENSG00000080503_PAS2	9	+	2183619	tandem	major	broad	ENSMUSG00000024921_PAS2	19	+	26054102	major	broad
ENSG00000091879_PAS3	8	-	6347226	single			ENSMUSG00000031465_PAS1	8	-	19298460
ENSG00000125898_PAS1	20	+	774918	single			ENSMUSG00000027459_PAS1	2	-	152032749
ENSG00000143797_PAS1	2	-	8948850	single			ENSMUSG00000020646_PAS1	12	+	19921735
ENSG00000169926_PAS1	15	+	29457388	single			ENSMUSG00000052040_PAS1	7	-	50872288
ENSG00000167470_PAS1	19	+	1210139	single			ENSMUSG00000035621_PAS1	10	+	80057919
ENSG00000125818_PAS1	20	+	1094120	tandem	major	broad	ENSMUSG00000032869_PAS1	2	-	151781610	major	broad
ENSG00000125818_PAS2	20	+	1095964	tandem	major	narrow	ENSMUSG00000032869_PAS2	2	-	151780092	major	broad
ENSG00000196557_PAS1	16	+	1211766	single			ENSMUSG00000024112_PAS1	17	-	23972674
ENSG00000099622_PAS2	19	+	1224169	single			ENSMUSG00000045193_PAS1	10	+	80071460
ENSG00000166912_PAS1	15	-	29018436	single			ENSMUSG00000030522_PAS2	7	+	51332515
ENSG00000110628_PAS1	11	+	2903047	single			ENSMUSG00000000154_PAS1	7	+	131204102
ENSG00000068078_PAS1	4	+	1777823	single			ENSMUSG00000054252_PAS1	5	+	32185534
ENSG00000099617_PAS1	19	+	1252427	single			ENSMUSG00000003070_PAS1	10	+	80090664
ENSG00000154654_PAS3	21	+	21837519	single			ENSMUSG00000022762_PAS1	16	+	82009109
ENSG00000154001_PAS3	14	-	62908421	tandem	minor	broad	ENSMUSG00000021051_PAS1	12	-	70738216	major	broad
ENSG00000154001_PAS4	14	-	62907835	tandem	major	broad	ENSMUSG00000021051_PAS2	12	-	70737658	major	broad
ENSG00000110619_PAS1	11	-	2978736	single			ENSMUSG00000010755_PAS1	7	-	131262478
ENSG00000074356_PAS1	17	-	3662185	single			ENSMUSG00000020783_PAS1	11	+	72692613
ENSG00000168924_PAS1	4	-	1783249	single			ENSMUSG00000005299_PAS1	5	-	32190790
ENSG00000101298_PAS1	20	+	1237964	single			ENSMUSG00000027457_PAS2	2	-	151653909
ENSG00000182803_PAS1	18	+	8629379	single			ENSMUSG00000023460_PAS1	17	-	64914008
ENSG00000145494_PAS1	5	+	1869159	single			ENSMUSG00000021606_PAS1	13	-	69763839
ENSG00000100075_PAS1	22	-	17537649	single			ENSMUSG00000003528_PAS1	16	-	17702141
ENSG00000154721_PAS1	21	+	26008922	single			ENSMUSG00000053062_PAS1	16	+	85205518
ENSG00000125775_PAS1	20	-	1238627	single			ENSMUSG00000027456_PAS1	2	+	151653349
ENSG00000196220_PAS2	3	-	8997278	single			ENSMUSG00000030257_PAS2	6	-	113235000
ENSG00000115268_PAS1	19	+	1391492	single			ENSMUSG00000063457_PAS1	10	+	80195456
ENSG00000154727_PAS2	21	+	26064164	single			ENSMUSG00000008976_PAS1	16	+	85243999
ENSG00000103275_PAS1	16	+	1315349	single			ENSMUSG00000015120_PAS2	17	-	23860301
ENSG00000108405_PAS1	17	-	3746640	single			ENSMUSG00000020787_PAS1	11	+	72627752
ENSG00000198286_PAS1	7	-	2719019	single			ENSMUSG00000036526_PAS1	5	-	138286087
ENSG00000168502_PAS1	18	+	8822775	single			ENSMUSG00000052105_PAS1	17	-	64707401
ENSG00000178127_PAS1	18	+	9124332	single			ENSMUSG00000024099_PAS1	17	-	64441228
ENSG00000111642_PAS1	12	-	6549510	single			ENSMUSG00000063870_PAS1	6	+	125747194
ENSG00000057608_PAS1	10	-	5847193	single			ENSMUSG00000021218_PAS1	13	+	3318217
ENSG00000185049_PAS2	4	-	1951688	single			ENSMUSG00000029111_PAS1	5	-	32346036
ENSG00000188576_PAS1	5	+	6545705	single			ENSMUSG00000052981_PAS1	13	-	66142250
ENSG00000168137_PAS1	3	+	9494818	single			ENSMUSG00000034269_PAS1	6	+	113669230
ENSG00000146555_PAS1	7	+	4079279	single			ENSMUSG00000039683_PAS1	5	+	139636346
ENSG00000080608_PAS1	9	-	2794164	single			ENSMUSG00000041360_PAS1	19	-	26666475
ENSG00000175806_PAS2	8	+	10323800	single			ENSMUSG00000054733_PAS1	14	-	56110430
ENSG00000185818_PAS1	4	+	2038046	single			ENSMUSG00000048142_PAS1	5	+	32453773
ENSG00000111644_PAS1	12	-	6617502	single			ENSMUSG00000030331_PAS1	6	+	125681328
ENSG00000090581_PAS1	16	+	1353290	single			ENSMUSG00000035521_PAS2	17	-	23832743
ENSG00000156959_PAS1	3	-	9515046	single			ENSMUSG00000042873_PAS1	6	-	113683958
ENSG00000166922_PAS2	15	+	30776527	tandem	minor	broad	ENSMUSG00000023236_PAS3	2	-	113667397	minor	narrow
ENSG00000166922_PAS3	15	+	30776584	tandem	major	narrow	ENSMUSG00000023236_PAS4	2	-	113667340	major	broad
ENSG00000181588_PAS2	19	-	1505671	single			ENSMUSG00000048696_PAS1	10	-	80287808
ENSG00000111653_PAS1	12	-	6630018	single			ENSMUSG00000030330_PAS1	6	+	125666788
ENSG00000165566_PAS3	13	-	24633825	single			ENSMUSG00000021986_PAS2	14	+	52382100
ENSG00000126821_PAS1	14	-	63220690	single			ENSMUSG00000021054_PAS1	12	-	71002464
ENSG00000154845_PAS1	18	-	9536912	single			ENSMUSG00000061950_PAS1	17	+	64205275
ENSG00000139200_PAS1	12	-	6673221	single			ENSMUSG00000030329_PAS1	6	+	125620775
ENSG00000166919_PAS1	15	-	31315045	single			ENSMUSG00000041255_PAS1	2	+	113188161
ENSG00000115758_PAS1	2	-	10531106	single			ENSMUSG00000011179_PAS1	12	+	17678177
ENSG00000157927_PAS1	7	-	4611981	single			ENSMUSG00000029576_PAS1	5	-	139908640
ENSG00000184113_PAS1	22	-	17885104	single			ENSMUSG00000041378_PAS1	16	+	18555340
ENSG00000078295_PAS1	5	+	7880644	single			ENSMUSG00000021536_PAS1	13	-	65046404
ENSG00000139505_PAS2	13	-	24719411	single			ENSMUSG00000021987_PAS2	14	+	52297542
ENSG00000123933_PAS1	4	-	2216391	single			ENSMUSG00000037235_PAS2	5	-	32621821
ENSG00000136573_PAS1	8	+	11459517	single			ENSMUSG00000014453_PAS1	14	-	55361419
ENSG00000159733_PAS1	4	-	2238556	single			ENSMUSG00000037224_PAS1	5	-	32642827
ENSG00000124279_PAS1	5	-	7912273	single			ENSMUSG00000021532_PAS1	13	+	65018419
ENSG00000010610_PAS1	12	+	6800224	single			ENSMUSG00000023274_PAS1	6	-	125483336
ENSG00000063978_PAS2	4	+	2484812	single			ENSMUSG00000029110_PAS1	5	+	32801367
ENSG00000134265_PAS5	18	+	10542754	single			ENSMUSG00000024581_PAS1	18	+	63517741
ENSG00000079313_PAS1	19	-	1766248	single			ENSMUSG00000047417_PAS2	10	-	80449293
ENSG00000154864_PAS2	18	-	10660244	single			ENSMUSG00000041482_PAS1	18	-	63528509
ENSG00000134452_PAS1	10	+	6019561	single			ENSMUSG00000058594_PAS1	2	-	11693706
ENSG00000101327_PAS1	20	-	1907402	single			ENSMUSG00000027400_PAS1	2	-	129435593
ENSG00000168884_PAS1	4	-	2780598	single			ENSMUSG00000059866_PAS1	5	-	32942754
ENSG00000143882_PAS1	2	+	10874177	single			ENSMUSG00000020566_PAS1	12	-	17410545
ENSG00000143870_PAS1	2	-	10874585	single			ENSMUSG00000020571_PAS1	12	+	17410191
ENSG00000162975_PAS1	2	+	11004948	single			ENSMUSG00000051726_PAS1	12	-	17305550
ENSG00000111664_PAS1	12	+	6826817	single			ENSMUSG00000023439_PAS1	6	-	125452889
ENSG00000112902_PAS3	5	-	9088146	single			ENSMUSG00000022231_PAS3	15	+	32751212
ENSG00000162976_PAS1	2	+	11269578	single			ENSMUSG00000045679_PAS2	12	-	17120034
ENSG00000150753_PAS1	5	+	10317957	single			ENSMUSG00000022234_PAS1	15	-	31641139
ENSG00000087274_PAS2	4	+	2968792	single			ENSMUSG00000029106_PAS1	5	+	33077981
ENSG00000106688_PAS1	9	+	4577260	tandem	major	broad	ENSMUSG00000024935_PAS4	19	+	28211377	minor	broad
ENSG00000106688_PAS2	9	+	4577469	tandem	major	broad	ENSMUSG00000024935_PAS5	19	+	28211578	major	narrow
ENSG00000167740_PAS4	17	+	4014332	single			ENSMUSG00000057778_PAS2	11	-	72383396
ENSG00000067606_PAS1	1	+	2148994	single			ENSMUSG00000029053_PAS1	4	-	153148013
ENSG00000111667_PAS1	12	+	6846054	single			ENSMUSG00000038429_PAS1	6	-	125433679
ENSG00000157954_PAS1	7	+	5044014	single			ENSMUSG00000029578_PAS1	5	+	140091698
ENSG00000185722_PAS5	17	-	4013950	tandem	major	narrow	ENSMUSG00000020790_PAS3	11	+	72383776	major	broad
ENSG00000185722_PAS6	17	-	4013870	tandem	major	broad	ENSMUSG00000020790_PAS4	11	+	72383844	minor	broad
ENSG00000157933_PAS1	1	+	2272256	tandem	major	broad	ENSMUSG00000029050_PAS1	4	-	153041428	major	broad
ENSG00000157933_PAS3	1	+	2273814	tandem	minor	broad	ENSMUSG00000029050_PAS2	4	-	153040017	minor	broad
ENSG00000156256_PAS2	21	+	29348676	single			ENSMUSG00000025616_PAS3	16	+	87905093
ENSG00000154359_PAS1	8	-	12623786	single			ENSMUSG00000039633_PAS1	8	-	35185745
ENSG00000145491_PAS2	5	+	10518135	single			ENSMUSG00000022236_PAS1	15	-	31491080
ENSG00000101850_PAS1	X	-	9503189	single			ENSMUSG00000025333_PAS1	X	+	142696098
ENSG00000156261_PAS1	21	-	29350521	single			ENSMUSG00000025613_PAS1	16	-	87905458
ENSG00000148985_PAS1	11	+	3804140	single			ENSMUSG00000030990_PAS1	7	+	89748542
ENSG00000141401_PAS1	18	+	12020876	single			ENSMUSG00000024525_PAS1	18	+	67844076
ENSG00000157916_PAS1	1	+	2366817	single			ENSMUSG00000029048_PAS1	4	-	152960794
ENSG00000111674_PAS1	12	+	6903120	single			ENSMUSG00000004267_PAS1	6	-	125378801
ENSG00000099889_PAS1	22	-	18331975	single			ENSMUSG00000000325_PAS2	16	+	18183361
ENSG00000156265_PAS1	21	+	29470078	single			ENSMUSG00000025610_PAS2	16	+	88017363
ENSG00000177105_PAS1	11	-	3804784	single			ENSMUSG00000049332_PAS1	7	-	89749109
ENSG00000167323_PAS1	11	+	4071009	single			ENSMUSG00000030987_PAS1	7	+	89945694
ENSG00000075618_PAS1	7	+	5419520	single			ENSMUSG00000029581_PAS1	5	+	140453662
ENSG00000106993_PAS3	9	+	4697663	tandem	major	narrow	ENSMUSG00000024780_PAS3	19	+	28315190	minor	narrow
ENSG00000106993_PAS5	9	+	4701665	tandem	minor	broad	ENSMUSG00000024780_PAS6	19	+	28318853	major	broad
ENSG00000138834_PAS1	16	+	1760316	single			ENSMUSG00000024163_PAS1	17	-	23495764
ENSG00000134152_PAS1	15	-	32221305	single			ENSMUSG00000027132_PAS1	2	+	112303899
ENSG00000162981_PAS2	2	+	14727942	single			ENSMUSG00000020607_PAS1	12	-	14269636
ENSG00000169862_PAS2	5	-	11025644	single			ENSMUSG00000022240_PAS1	15	+	31070648
ENSG00000197386_PAS1	4	+	3279353	tandem	major	broad	ENSMUSG00000029104_PAS1	5	+	33354507	major	broad
ENSG00000197386_PAS2	4	+	3282652	tandem	minor	broad	ENSMUSG00000029104_PAS2	5	+	33357629	major	narrow
ENSG00000074071_PAS1	16	-	1761898	single			ENSMUSG00000038880_PAS1	17	+	23494519
ENSG00000128463_PAS1	15	+	32309640	single			ENSMUSG00000027131_PAS1	2	-	112253993
ENSG00000176194_PAS1	18	+	12267592	single			ENSMUSG00000024526_PAS1	18	+	67893618
ENSG00000176014_PAS1	18	+	12316567	single			ENSMUSG00000001473_PAS1	18	+	67929321
ENSG00000099901_PAS2	22	+	18489431	single			ENSMUSG00000005732_PAS2	16	-	18016782
ENSG00000079785_PAS1	2	+	15721820	single			ENSMUSG00000037149_PAS1	12	-	13345378
ENSG00000101361_PAS1	20	+	2587035	single			ENSMUSG00000027405_PAS1	2	+	130028330
ENSG00000197921_PAS1	1	-	2492346	single			ENSMUSG00000048001_PAS1	4	+	152848313
ENSG00000180185_PAS1	16	+	1818910	single			ENSMUSG00000045316_PAS2	17	-	23446623
ENSG00000039139_PAS2	5	-	13743440	single			ENSMUSG00000022262_PAS1	15	+	28516588
ENSG00000111678_PAS1	12	+	6925425	single			ENSMUSG00000004278_PAS1	6	-	125356601
ENSG00000141456_PAS1	17	-	4521437	single			ENSMUSG00000018921_PAS1	11	-	70005440
ENSG00000162039_PAS1	16	-	1823989	single			ENSMUSG00000024155_PAS1	17	+	23437514
ENSG00000132964_PAS2	13	+	25877368	single			ENSMUSG00000029635_PAS1	5	+	143629706
ENSG00000134323_PAS1	2	+	16037721	single			ENSMUSG00000037169_PAS1	12	-	13059181
ENSG00000182117_PAS1	15	-	32421217	single			ENSMUSG00000027133_PAS1	2	+	112153637
ENSG00000040608_PAS1	22	-	18603494	single			ENSMUSG00000043811_PAS1	16	+	17929402
ENSG00000156299_PAS1	21	-	31412607	single			ENSMUSG00000002489_PAS2	16	-	90221951
ENSG00000134278_PAS1	18	-	12438115	tandem	major	narrow	ENSMUSG00000024533_PAS1	18	-	68016552	major	narrow
ENSG00000134278_PAS2	18	-	12436514	tandem	major	broad	ENSMUSG00000024533_PAS4	18	-	68014901	minor	broad
ENSG00000163032_PAS2	2	+	17758817	single			ENSMUSG00000054459_PAS2	12	-	11446652
ENSG00000142168_PAS1	21	+	31962857	single			ENSMUSG00000022982_PAS1	16	+	90660918
ENSG00000128789_PAS2	18	+	12715735	single			ENSMUSG00000024537_PAS1	18	+	68179802
ENSG00000163029_PAS2	2	-	17768021	single			ENSMUSG00000020608_PAS1	12	+	11439141
ENSG00000156304_PAS2	21	-	31965223	tandem	major	narrow	ENSMUSG00000022983_PAS1	16	-	90663554	major	broad
ENSG00000156304_PAS5	21	-	31960912	tandem	minor	broad	ENSMUSG00000022983_PAS3	16	-	90659215	major	narrow
ENSG00000101624_PAS1	18	-	12663096	single			ENSMUSG00000039494_PAS1	18	-	68144647
ENSG00000142606_PAS1	1	-	2554243	single			ENSMUSG00000058183_PAS1	4	+	152781465
ENSG00000155975_PAS3	8	+	17197156	single			ENSMUSG00000031600_PAS2	8	+	39660490
ENSG00000159055_PAS1	21	-	32562407	single			ENSMUSG00000022978_PAS2	16	-	91153548
ENSG00000106305_PAS1	7	+	5836700	single			ENSMUSG00000029610_PAS1	5	-	141362206
ENSG00000141497_PAS1	17	+	4596154	single			ENSMUSG00000040829_PAS1	11	+	70078755
ENSG00000085415_PAS2	18	+	12977526	single			ENSMUSG00000024541_PAS2	18	+	68320991
ENSG00000142611_PAS1	1	+	3378340	single			ENSMUSG00000039410_PAS1	4	-	152202067
ENSG00000170525_PAS1	10	+	6317498	single			ENSMUSG00000026773_PAS2	2	-	11422931
ENSG00000152484_PAS2	13	-	26538293	single			ENSMUSG00000029640_PAS2	5	-	144056421
ENSG00000142507_PAS1	17	+	4648744	single			ENSMUSG00000018286_PAS1	11	+	70140208
ENSG00000104904_PAS2	19	+	2224486	single			ENSMUSG00000035242_PAS2	10	+	80737827
ENSG00000139197_PAS1	12	+	7255311	tandem	NA	NA	ENSMUSG00000005069_PAS1	6	-	124971413	NA	NA
ENSG00000139197_PAS2	12	+	7255341	tandem	NA	NA	ENSMUSG00000005069_PAS2	6	-	124971384	NA	NA
ENSG00000136238_PAS1	7	+	6215483	tandem	minor	broad	ENSMUSG00000001847_PAS1	5	-	140981574	minor	broad
ENSG00000136238_PAS2	7	+	6215562	tandem	minor	broad	ENSMUSG00000001847_PAS2	5	-	140981491	minor	broad
ENSG00000136238_PAS5	7	+	6216837	tandem	major	narrow	ENSMUSG00000001847_PAS5	5	-	140980204	major	broad
ENSG00000129219_PAS1	17	+	4673692	single			ENSMUSG00000020828_PAS1	11	+	70170661
ENSG00000127554_PAS2	16	+	1976675	single			ENSMUSG00000040888_PAS2	17	-	23290592
ENSG00000168675_PAS1	18	+	13635776	tandem	NA	NA	ENSMUSG00000024544_PAS1	18	+	68780375	NA	NA
ENSG00000168675_PAS4	18	+	13636731	tandem	NA	NA	ENSMUSG00000024544_PAS2	18	+	68781264	NA	NA
ENSG00000159079_PAS1	21	-	32895857	single			ENSMUSG00000022972_PAS1	16	-	91360079
ENSG00000127561_PAS1	16	+	1984254	single			ENSMUSG00000007021_PAS1	17	-	23281761
ENSG00000167962_PAS1	16	-	1987770	single			ENSMUSG00000041130_PAS1	17	+	23278553
ENSG00000099910_PAS1	22	-	19103429	single			ENSMUSG00000012017_PAS2	16	+	17585207
ENSG00000068697_PAS1	2	-	20154558	tandem	minor	broad	ENSMUSG00000020585_PAS1	12	+	8975641	minor	narrow
ENSG00000068697_PAS2	2	-	20154041	tandem	major	broad	ENSMUSG00000020585_PAS2	12	+	8976142	major	broad
ENSG00000159251_PAS1	15	-	32869739	single			ENSMUSG00000060473_PAS1	2	-	113828864
ENSG00000154122_PAS1	5	-	14762930	tandem	major	narrow	ENSMUSG00000022265_PAS1	15	+	27634044	major	broad
ENSG00000154122_PAS2	5	-	14762358	tandem	minor	broad	ENSMUSG00000022265_PAS2	15	+	27634497	minor	broad
ENSG00000065675_PAS1	10	-	6509606	single			ENSMUSG00000026778_PAS1	2	+	11251799
ENSG00000047648_PAS1	X	-	10915324	single			ENSMUSG00000031355_PAS1	X	+	159417012
ENSG00000120210_PAS1	9	-	5153863	single			ENSMUSG00000050957_PAS1	19	-	28618975
ENSG00000168824_PAS3	4	+	4538347	tandem	minor	narrow	ENSMUSG00000029126_PAS3	5	-	36624087	major	broad
ENSG00000168824_PAS5	4	+	4538488	tandem	major	broad	ENSMUSG00000029126_PAS5	5	-	36623931	minor	narrow
ENSG00000168824_PAS6	4	+	4538856	tandem	major	narrow	ENSMUSG00000029126_PAS6	5	-	36623569	major	broad
ENSG00000159082_PAS1	21	-	32922946	single			ENSMUSG00000022973_PAS1	16	-	91370323
ENSG00000176619_PAS1	19	-	2379165	single			ENSMUSG00000062075_PAS1	10	-	80809788
ENSG00000168818_PAS1	4	-	4539275	single			ENSMUSG00000029125_PAS1	5	+	36623194
ENSG00000099860_PAS1	19	+	2429243	single			ENSMUSG00000015312_PAS2	10	+	80840143
ENSG00000154153_PAS2	5	-	16526207	single			ENSMUSG00000022270_PAS1	15	+	26015302
ENSG00000141503_PAS1	17	+	4742127	single			ENSMUSG00000020827_PAS1	11	+	70227031
ENSG00000163703_PAS1	3	+	9961712	single			ENSMUSG00000030284_PAS1	6	+	114013642
ENSG00000170891_PAS1	4	-	5134390	single			ENSMUSG00000062329_PAS1	5	+	36222746
ENSG00000104763_PAS2	8	-	17958251	single			ENSMUSG00000031591_PAS1	8	-	40451914
ENSG00000107020_PAS1	9	-	5347973	single			ENSMUSG00000016495_PAS2	19	-	28646227
ENSG00000122034_PAS1	13	+	26907823	single			ENSMUSG00000016503_PAS1	5	+	144280636
ENSG00000122033_PAS2	13	-	26907073	single			ENSMUSG00000016510_PAS1	5	-	144279955
ENSG00000185245_PAS1	17	+	4781697	single			ENSMUSG00000050675_PAS1	11	+	70257225
ENSG00000145555_PAS2	5	-	16718413	single			ENSMUSG00000022272_PAS1	15	+	25855057
ENSG00000108528_PAS1	17	-	4781352	single			ENSMUSG00000014606_PAS1	11	-	70256881
ENSG00000179841_PAS2	14	+	64010973	single			ENSMUSG00000021057_PAS2	12	+	71621746
ENSG00000126804_PAS8	14	+	64070155	single			ENSMUSG00000033454_PAS1	12	+	71684551
ENSG00000176788_PAS1	5	+	17329941	single			ENSMUSG00000045763_PAS1	15	-	25405025
ENSG00000126803_PAS1	14	+	64079705	single			ENSMUSG00000059970_PAS1	12	+	71694538
ENSG00000180878_PAS1	11	+	6188940	single			ENSMUSG00000055875_PAS1	7	+	92904779
ENSG00000159086_PAS1	21	-	33029006	single			ENSMUSG00000022974_PAS1	16	-	91449168
ENSG00000118961_PAS1	2	-	20807291	tandem	minor	broad	ENSMUSG00000037669_PAS1	12	+	8245746	minor	narrow
ENSG00000118961_PAS3	2	-	20806447	tandem	major	narrow	ENSMUSG00000037669_PAS2	12	+	8246561	major	broad
ENSG00000051009_PAS1	11	-	6189152	single			ENSMUSG00000044465_PAS1	7	-	92905013
ENSG00000134075_PAS1	3	+	10143601	single			ENSMUSG00000033940_PAS1	6	+	114137987
ENSG00000170955_PAS2	11	-	6296754	single			ENSMUSG00000037060_PAS1	7	-	93007009
ENSG00000106392_PAS3	7	+	7061491	single			ENSMUSG00000042460_PAS3	6	+	7610674
ENSG00000104953_PAS1	19	+	2946176	single			ENSMUSG00000034758_PAS1	10	-	81504073
ENSG00000164654_PAS1	7	+	7420094	tandem	minor	narrow	ENSMUSG00000042447_PAS1	6	+	7969470	major	broad
ENSG00000164654_PAS2	7	+	7420343	tandem	major	broad	ENSMUSG00000042447_PAS2	6	+	7969698	minor	narrow
ENSG00000120215_PAS1	9	+	5898942	single			ENSMUSG00000024806_PAS1	19	+	29006416
ENSG00000099937_PAS1	22	+	19466562	single			ENSMUSG00000022766_PAS1	16	+	17120400
ENSG00000183354_PAS1	9	-	5909023	single			ENSMUSG00000046138_PAS1	19	-	29013379
ENSG00000099942_PAS2	22	+	19632438	single			ENSMUSG00000006134_PAS2	16	+	17264081
ENSG00000108509_PAS1	17	-	4812017	single			ENSMUSG00000040712_PAS1	11	-	70282023
ENSG00000089818_PAS1	12	+	8141634	single			ENSMUSG00000030327_PAS1	6	+	123526652
ENSG00000166068_PAS1	15	+	36432032	tandem	minor	broad	ENSMUSG00000027351_PAS1	2	+	116960377	minor	broad
ENSG00000166068_PAS2	15	+	36433542	tandem	major	broad	ENSMUSG00000027351_PAS2	2	+	116961857	major	broad
ENSG00000166068_PAS3	15	+	36435948	tandem	major	narrow	ENSMUSG00000027351_PAS4	2	+	116963851	major	broad
ENSG00000119778_PAS3	2	-	23883192	single			ENSMUSG00000020631_PAS1	12	+	4936287
ENSG00000078900_PAS1	1	+	3675921	single			ENSMUSG00000029026_PAS2	4	-	151942191
ENSG00000172575_PAS1	15	-	36567600	single			ENSMUSG00000027347_PAS1	2	-	117061570
ENSG00000147416_PAS2	8	+	20123480	single			ENSMUSG00000006273_PAS1	8	+	68139052
ENSG00000173960_PAS1	2	+	24134673	single			ENSMUSG00000020634_PAS1	12	-	4768891
ENSG00000166311_PAS1	11	+	6372801	single			ENSMUSG00000037049_PAS1	7	+	93084864
ENSG00000123595_PAS3	X	+	13487593	single			ENSMUSG00000040577_PAS1	X	-	156569925
ENSG00000110169_PAS2	11	-	6408857	single			ENSMUSG00000030895_PAS1	7	-	93118315
ENSG00000176153_PAS1	14	-	64475632	single			ENSMUSG00000042808_PAS1	12	-	72081729
ENSG00000139998_PAS1	14	-	64482288	single			ENSMUSG00000021062_PAS1	12	-	72087353
ENSG00000184436_PAS1	22	-	19678615	single			ENSMUSG00000022760_PAS1	16	-	17305004
ENSG00000125954_PAS1	14	+	64599121	single			ENSMUSG00000033373_PAS1	12	+	72210802
ENSG00000168546_PAS1	8	-	21593812	single			ENSMUSG00000022103_PAS1	14	+	62755753
ENSG00000074211_PAS2	4	-	6440385	single			ENSMUSG00000029120_PAS2	5	+	35420507
ENSG00000122584_PAS1	7	+	8565829	single			ENSMUSG00000046178_PAS2	6	+	8974846
ENSG00000189043_PAS1	7	-	10746324	single			ENSMUSG00000029632_PAS1	6	-	11656193
ENSG00000147443_PAS1	8	-	21822334	single			ENSMUSG00000022102_PAS1	14	+	62555137
ENSG00000147854_PAS1	9	+	6497047	single			ENSMUSG00000024817_PAS1	19	+	29395389
ENSG00000046651_PAS3	X	+	13549244	tandem	NA	NA	ENSMUSG00000040586_PAS4	X	-	156501133	NA	NA
ENSG00000046651_PAS4	X	+	13549283	tandem	NA	NA	ENSMUSG00000040586_PAS5	X	-	156501109	NA	NA
ENSG00000131653_PAS1	16	+	2166934	single			ENSMUSG00000052752_PAS1	17	-	23104749
ENSG00000110171_PAS1	11	-	6426419	single			ENSMUSG00000036989_PAS1	7	-	93138558
ENSG00000159131_PAS1	21	-	33798134	single			ENSMUSG00000022962_PAS1	16	-	92085760
ENSG00000005108_PAS1	7	-	11183304	single			ENSMUSG00000032625_PAS1	6	-	12064478
ENSG00000130227_PAS1	8	+	21920041	single			ENSMUSG00000022100_PAS1	14	-	62439456
ENSG00000167088_PAS1	18	+	17463191	single			ENSMUSG00000002477_PAS1	18	+	10849962
ENSG00000101365_PAS1	20	-	2587043	single			ENSMUSG00000027406_PAS2	2	-	130028338
ENSG00000158201_PAS1	18	-	17484863	single			ENSMUSG00000002475_PAS1	18	-	10866405
ENSG00000104081_PAS1	15	-	38167386	single			ENSMUSG00000040093_PAS1	2	-	118310336
ENSG00000158806_PAS1	8	+	21950353	single			ENSMUSG00000047911_PAS1	14	-	62423158
ENSG00000106460_PAS1	7	+	12045593	tandem	major	broad	ENSMUSG00000029571_PAS2	6	+	12840608	minor	narrow
ENSG00000106460_PAS5	7	+	12048106	tandem	major	narrow	ENSMUSG00000029571_PAS4	6	+	12842901	major	broad
ENSG00000132254_PAS1	11	-	6454326	single			ENSMUSG00000030881_PAS1	7	-	93164579
ENSG00000170871_PAS2	4	+	7003160	single			ENSMUSG00000029190_PAS2	5	-	35046885
ENSG00000169635_PAS1	22	+	20130302	single			ENSMUSG00000050240_PAS1	16	+	17040250
ENSG00000101752_PAS3	18	+	17704006	tandem	minor	narrow	ENSMUSG00000024294_PAS4	18	+	11039620	minor	broad
ENSG00000101752_PAS4	18	+	17704128	tandem	major	broad	ENSMUSG00000024294_PAS5	18	+	11039742	major	narrow
ENSG00000156970_PAS1	15	+	38300613	single			ENSMUSG00000040084_PAS1	2	+	118423166
ENSG00000113360_PAS2	5	-	31437164	single			ENSMUSG00000022191_PAS1	15	+	12841627
ENSG00000046653_PAS1	X	-	13549236	tandem	minor	broad	ENSMUSG00000031342_PAS1	X	+	156501145	minor	broad
ENSG00000046653_PAS2	X	-	13548807	tandem	major	narrow	ENSMUSG00000031342_PAS2	X	+	156501564	major	narrow
ENSG00000046653_PAS3	X	-	13548715	tandem	minor	narrow	ENSMUSG00000031342_PAS3	X	+	156501652	major	narrow
ENSG00000157103_PAS1	3	+	11055929	single			ENSMUSG00000030310_PAS1	6	+	114841560
ENSG00000132405_PAS1	4	+	7150515	single			ENSMUSG00000029192_PAS1	5	-	34938471
ENSG00000132938_PAS1	13	+	28978072	single			ENSMUSG00000029651_PAS2	5	+	145640677
ENSG00000158856_PAS1	8	+	21995981	single			ENSMUSG00000022099_PAS1	14	-	62379843
ENSG00000167971_PAS1	16	-	2167185	single			ENSMUSG00000033597_PAS2	17	+	23104563
ENSG00000137843_PAS1	15	+	38356978	single			ENSMUSG00000006252_PAS2	2	+	118479593
ENSG00000132283_PAS1	11	+	6549825	single			ENSMUSG00000030886_PAS1	7	+	93250497
ENSG00000132275_PAS1	11	-	6577757	single			ENSMUSG00000030888_PAS1	7	-	93261525
ENSG00000167965_PAS1	16	+	2199398	single			ENSMUSG00000024142_PAS1	17	-	23071200
ENSG00000101958_PAS1	X	+	14509588	single			ENSMUSG00000018589_PAS1	X	-	155098872
ENSG00000182685_PAS1	16	-	2199255	single			ENSMUSG00000045744_PAS1	17	+	23071369
ENSG00000139514_PAS3	13	-	28981552	single			ENSMUSG00000041313_PAS2	5	-	145652043
ENSG00000166333_PAS1	11	+	6588673	single			ENSMUSG00000030890_PAS1	7	+	93271615
ENSG00000166337_PAS1	11	-	6588655	single			ENSMUSG00000043866_PAS1	7	-	93271597
ENSG00000173566_PAS1	8	-	22020335	single			ENSMUSG00000045211_PAS1	14	+	62356681
ENSG00000137038_PAS1	9	-	7788347	single			ENSMUSG00000028398_PAS1	4	-	73551731
ENSG00000084676_PAS4	2	+	24905110	single			ENSMUSG00000020647_PAS1	12	-	4120389
ENSG00000140320_PAS1	15	+	38552645	single			ENSMUSG00000040007_PAS2	2	+	118710157
ENSG00000157152_PAS2	3	+	12207907	single			ENSMUSG00000009394_PAS2	6	+	115669927
ENSG00000167967_PAS1	16	+	2225743	single			ENSMUSG00000024137_PAS1	17	-	23039670
ENSG00000158042_PAS1	11	-	6659641	single			ENSMUSG00000030879_PAS2	7	-	93338281
ENSG00000171243_PAS1	7	-	16274409	tandem	major	broad	ENSMUSG00000036169_PAS1	12	+	31345726	major	broad
ENSG00000171243_PAS2	7	-	16274348	tandem	minor	broad	ENSMUSG00000036169_PAS2	12	+	31345803	major	narrow
ENSG00000157150_PAS2	3	-	12168022	single			ENSMUSG00000030317_PAS3	6	-	115632320
ENSG00000106524_PAS2	7	-	16412649	single			ENSMUSG00000036188_PAS1	12	+	31224649
ENSG00000100034_PAS1	22	-	20598354	single			ENSMUSG00000026181_PAS1	16	+	16704019
ENSG00000130150_PAS3	X	+	14700099	single			ENSMUSG00000061778_PAS2	X	-	154906029
ENSG00000136261_PAS1	7	+	16519377	single			ENSMUSG00000020547_PAS1	12	-	31119202
ENSG00000138031_PAS1	2	-	24953692	single			ENSMUSG00000020654_PAS1	12	+	4079785
ENSG00000029725_PAS1	17	+	5227760	single			ENSMUSG00000020817_PAS1	11	+	70553494
ENSG00000113387_PAS1	5	+	32637186	single			ENSMUSG00000022205_PAS3	15	-	11894664
ENSG00000113389_PAS2	5	+	32823009	single			ENSMUSG00000022206_PAS1	15	-	11754042
ENSG00000115137_PAS1	2	-	25078165	single			ENSMUSG00000020657_PAS1	12	+	3975534
ENSG00000108559_PAS1	17	-	5230146	single			ENSMUSG00000040667_PAS1	11	-	70555733
ENSG00000168481_PAS1	8	-	22060292	single			ENSMUSG00000033595_PAS1	14	+	62314727
ENSG00000101386_PAS2	20	+	2745676	single			ENSMUSG00000027409_PAS2	2	+	130156219
ENSG00000159147_PAS3	21	-	33871731	single			ENSMUSG00000022960_PAS1	16	-	92143623
ENSG00000115138_PAS1	2	-	25295435	single			ENSMUSG00000020660_PAS1	12	+	3825634
ENSG00000183617_PAS1	19	+	3718555	single			ENSMUSG00000034932_PAS1	10	-	81177335
ENSG00000005100_PAS1	17	-	5287534	single			ENSMUSG00000040620_PAS1	11	-	70599073
ENSG00000170743_PAS1	11	+	7446844	single			ENSMUSG00000062542_PAS1	7	+	94816114
ENSG00000165197_PAS1	X	-	15123376	single			ENSMUSG00000031380_PAS1	X	+	154372497
ENSG00000189403_PAS1	13	-	29933044	single			ENSMUSG00000062945_PAS1	5	-	146381223
ENSG00000159186_PAS1	21	-	34197626	single			ENSMUSG00000022956_PAS1	16	-	92389659
ENSG00000116251_PAS1	1	-	6180945	tandem	major	broad	ENSMUSG00000028936_PAS1	4	+	150218418	major	broad
ENSG00000116251_PAS3	1	-	6179358	tandem	major	broad	ENSMUSG00000028936_PAS3	4	+	150220009	major	broad
ENSG00000137824_PAS2	15	-	38815378	single			ENSMUSG00000042135_PAS1	2	-	118918581
ENSG00000141452_PAS1	18	+	19365738	single			ENSMUSG00000024410_PAS1	18	+	12555695
ENSG00000137880_PAS1	15	+	38847198	single			ENSMUSG00000046814_PAS1	2	+	118953954
ENSG00000166387_PAS1	11	+	7631560	single			ENSMUSG00000036528_PAS1	7	+	95012349
ENSG00000132635_PAS1	20	-	2763974	single			ENSMUSG00000037773_PAS1	2	-	130167993
ENSG00000166394_PAS1	11	-	7642912	single			ENSMUSG00000048065_PAS1	7	-	95017430
ENSG00000168487_PAS1	8	+	22125779	single			ENSMUSG00000022098_PAS1	14	-	62250964
ENSG00000119772_PAS2	2	-	25367497	single			ENSMUSG00000020661_PAS2	12	+	3774054
ENSG00000162066_PAS1	16	+	2519732	single			ENSMUSG00000036820_PAS1	17	-	22752151
ENSG00000109625_PAS1	4	+	8739550	single			ENSMUSG00000036596_PAS1	5	-	33947133
ENSG00000132965_PAS1	13	+	30236556	single			ENSMUSG00000060063_PAS1	5	+	146622174
ENSG00000110848_PAS1	12	-	9796353	single			ENSMUSG00000030156_PAS2	6	-	129925304
ENSG00000116237_PAS3	1	-	6215521	single			ENSMUSG00000039662_PAS1	4	+	150193057
ENSG00000153714_PAS2	9	+	12812128	single			ENSMUSG00000048706_PAS1	4	+	79229615
ENSG00000039560_PAS2	5	+	34868473	single			ENSMUSG00000022246_PAS2	15	-	10470640
ENSG00000144711_PAS2	3	-	12914374	single			ENSMUSG00000034312_PAS2	6	-	91001381
ENSG00000166402_PAS1	11	+	8084223	tandem	major	narrow	ENSMUSG00000031028_PAS1	7	+	96303753	major	narrow
ENSG00000166402_PAS2	11	+	8084362	tandem	major	broad	ENSMUSG00000031028_PAS2	7	+	96303888	major	broad
ENSG00000077009_PAS1	19	+	3893412	single			ENSMUSG00000004939_PAS1	10	-	81111614
ENSG00000104140_PAS1	15	-	38951706	single			ENSMUSG00000034226_PAS1	2	-	119050779
ENSG00000113456_PAS1	5	-	34944412	single			ENSMUSG00000022248_PAS1	15	+	10397176
ENSG00000167977_PAS1	16	+	2699027	single			ENSMUSG00000016946_PAS2	17	-	22644461
ENSG00000167658_PAS1	19	-	3927055	single			ENSMUSG00000034994_PAS2	10	+	81095015
ENSG00000128965_PAS1	15	+	39036001	single			ENSMUSG00000027313_PAS1	2	+	119135898
ENSG00000166407_PAS2	11	-	8202433	single			ENSMUSG00000036111_PAS1	7	-	96407998
ENSG00000091622_PAS1	17	-	6295308	single			ENSMUSG00000040543_PAS1	11	-	71660086
ENSG00000148429_PAS4	10	-	11542878	single			ENSMUSG00000039046_PAS1	2	+	6391007
ENSG00000167978_PAS1	16	+	2761409	single			ENSMUSG00000039218_PAS1	17	+	22419641
ENSG00000198133_PAS1	14	-	67006740	single			ENSMUSG00000056219_PAS1	12	-	74259620
ENSG00000178163_PAS2	4	-	10117786	single			ENSMUSG00000046572_PAS1	5	-	37230516
ENSG00000165682_PAS1	12	-	10036941	single			ENSMUSG00000030159_PAS1	6	+	130066690
ENSG00000007038_PAS1	16	+	2811700	single			ENSMUSG00000024116_PAS1	17	+	22468019
ENSG00000166436_PAS2	11	-	8590165	single			ENSMUSG00000031026_PAS1	7	-	96719363
ENSG00000100218_PAS1	22	-	21726148	single			ENSMUSG00000009070_PAS1	10	-	74789814
ENSG00000166441_PAS1	11	+	8663969	single			ENSMUSG00000046364_PAS1	7	+	96792126
ENSG00000128908_PAS1	15	-	39058373	single			ENSMUSG00000034154_PAS1	2	-	119154621
ENSG00000167858_PAS1	17	-	6644025	single			ENSMUSG00000020799_PAS1	11	-	71957282
ENSG00000143970_PAS1	2	-	25876439	tandem	major	broad	ENSMUSG00000037486_PAS1	12	+	3367611	major	broad
ENSG00000143970_PAS6	2	-	25868278	tandem	major	broad	ENSMUSG00000037486_PAS2	12	+	3375957	major	narrow
ENSG00000163528_PAS1	3	-	14128579	single			ENSMUSG00000034203_PAS3	6	-	91815951
ENSG00000161940_PAS1	17	+	6873687	single			ENSMUSG00000000317_PAS1	11	-	69836684
ENSG00000137804_PAS2	15	+	39460535	single			ENSMUSG00000027306_PAS2	2	+	119431352
ENSG00000084733_PAS5	2	+	26271860	tandem	major	narrow	ENSMUSG00000020671_PAS3	12	-	3114764	minor	narrow
ENSG00000084733_PAS6	2	+	26271918	tandem	minor	broad	ENSMUSG00000020671_PAS4	12	-	3114694	major	broad
ENSG00000166452_PAS2	11	+	8898200	single			ENSMUSG00000031023_PAS2	7	+	96982540
ENSG00000137449_PAS1	4	+	14744519	tandem	minor	broad	ENSMUSG00000039782_PAS1	5	+	41893590	minor	broad
ENSG00000137449_PAS2	4	+	14748043	tandem	major	broad	ENSMUSG00000039782_PAS2	5	+	41897129	major	broad
ENSG00000163145_PAS1	4	+	15121021	single			ENSMUSG00000061535_PAS1	5	+	42224530
ENSG00000147439_PAS1	8	-	22534171	single			ENSMUSG00000022089_PAS1	14	+	61913783
ENSG00000175348_PAS2	11	-	8925633	tandem	minor	broad	ENSMUSG00000031021_PAS1	7	-	97006407	minor	broad
ENSG00000175348_PAS3	11	-	8925417	tandem	major	broad	ENSMUSG00000031021_PAS2	7	-	97006196	major	broad
ENSG00000097021_PAS1	1	-	6258599	single			ENSMUSG00000028937_PAS1	4	+	150157789
ENSG00000137825_PAS1	15	+	39583040	single			ENSMUSG00000027296_PAS1	2	+	119532828
ENSG00000105255_PAS1	19	+	4274833	single			ENSMUSG00000011589_PAS1	17	+	54276331
ENSG00000084754_PAS2	2	-	26325393	single			ENSMUSG00000025745_PAS1	5	-	28526108
ENSG00000006327_PAS1	16	+	3012367	single			ENSMUSG00000023905_PAS1	17	-	22270352
ENSG00000131389_PAS2	3	+	14505859	single			ENSMUSG00000030096_PAS1	6	+	92110737
ENSG00000103145_PAS1	16	-	3012634	single			ENSMUSG00000023904_PAS1	17	+	22270130
ENSG00000175356_PAS1	11	-	8999012	single			ENSMUSG00000007279_PAS1	7	-	97069454
ENSG00000139112_PAS2	12	+	10266989	single			ENSMUSG00000030161_PAS2	6	+	130203739
ENSG00000152611_PAS1	5	-	35940220	single			ENSMUSG00000039676_PAS1	15	+	9362330
ENSG00000138869_PAS1	22	-	22432576	single			ENSMUSG00000049422_PAS1	10	+	75808522
ENSG00000138029_PAS4	2	+	26424983	single			ENSMUSG00000059447_PAS1	5	+	28591338
ENSG00000184014_PAS3	11	-	9116957	single			ENSMUSG00000035901_PAS1	7	-	97164143
ENSG00000086712_PAS3	X	+	16622297	single			ENSMUSG00000038344_PAS2	X	-	152748772
ENSG00000155158_PAS1	9	-	15161561	single			ENSMUSG00000038172_PAS2	4	-	81501179
ENSG00000164187_PAS3	5	-	36134417	single			ENSMUSG00000039704_PAS2	15	+	9087220
ENSG00000147457_PAS1	8	+	23175457	single			ENSMUSG00000034190_PAS1	14	-	61492692
ENSG00000166483_PAS2	11	+	9567874	single			ENSMUSG00000031016_PAS3	7	+	97413609
ENSG00000102054_PAS1	X	-	16622439	tandem	NA	NA	ENSMUSG00000031353_PAS2	X	+	152748645	NA	NA
ENSG00000102054_PAS2	X	-	16622124	tandem	NA	NA	ENSMUSG00000031353_PAS3	X	+	152748945	NA	NA
ENSG00000103932_PAS1	15	-	39596669	single			ENSMUSG00000034032_PAS1	2	-	119545540
ENSG00000130182_PAS1	16	-	3078896	single			ENSMUSG00000023902_PAS1	17	+	22205913
ENSG00000104679_PAS1	8	+	23209730	single			ENSMUSG00000034194_PAS1	14	-	61472911
ENSG00000133789_PAS1	11	+	9729944	single			ENSMUSG00000031015_PAS1	7	+	97553218
ENSG00000122386_PAS1	16	+	3110514	single			ENSMUSG00000062012_PAS1	17	-	22171107
ENSG00000177463_PAS2	3	+	15065782	single			ENSMUSG00000005893_PAS1	6	+	92523046
ENSG00000092445_PAS1	15	+	39658818	single			ENSMUSG00000027298_PAS1	2	+	119599677
ENSG00000169891_PAS6	X	+	16931050	single			ENSMUSG00000040855_PAS2	X	-	152381807
ENSG00000029364_PAS2	14	+	68998858	single			ENSMUSG00000048833_PAS2	12	+	75984285
ENSG00000169744_PAS1	4	-	16179436	single			ENSMUSG00000039706_PAS1	5	-	43083380
ENSG00000131381_PAS1	3	-	15087685	single			ENSMUSG00000014550_PAS2	6	-	92536746
ENSG00000099964_PAS1	22	+	22561963	single			ENSMUSG00000033307_PAS1	10	-	75730135
ENSG00000072778_PAS1	17	+	7069308	single			ENSMUSG00000018574_PAS1	11	-	69622745
ENSG00000167674_PAS1	19	+	4453213	single			ENSMUSG00000002833_PAS1	17	+	54379900
ENSG00000188158_PAS1	X	+	17513768	single			ENSMUSG00000059493_PAS1	X	-	151803152
ENSG00000006194_PAS1	16	+	3281452	single			ENSMUSG00000022529_PAS1	16	+	3434107
ENSG00000131375_PAS1	3	+	15267891	tandem	major	broad	ENSMUSG00000021893_PAS1	14	+	27406232	minor	broad
ENSG00000131375_PAS4	3	+	15268809	tandem	major	narrow	ENSMUSG00000021893_PAS2	14	+	27407075	major	broad
ENSG00000100650_PAS1	14	+	69308140	tandem	major	broad	ENSMUSG00000021134_PAS1	12	+	76252706	minor	broad
ENSG00000100650_PAS3	14	+	69308474	tandem	major	broad	ENSMUSG00000021134_PAS3	12	+	76253032	major	broad
ENSG00000148926_PAS1	11	+	10285280	tandem	minor	broad	ENSMUSG00000030790_PAS1	7	+	97900288	minor	broad
ENSG00000148926_PAS2	11	+	10285519	tandem	major	narrow	ENSMUSG00000030790_PAS2	7	+	97900545	major	broad
ENSG00000167034_PAS2	8	-	23592158	single			ENSMUSG00000022061_PAS1	14	+	61187995
ENSG00000004975_PAS1	17	-	7069385	single			ENSMUSG00000020888_PAS1	11	+	69622665
ENSG00000131831_PAS1	X	-	17577828	single			ENSMUSG00000043518_PAS1	X	+	151749346
ENSG00000164985_PAS1	9	-	15454067	single			ENSMUSG00000028484_PAS1	4	-	81730165
ENSG00000118579_PAS1	4	+	17301891	single			ENSMUSG00000015804_PAS1	5	+	44149118
ENSG00000144597_PAS3	3	+	15459121	single			ENSMUSG00000021890_PAS3	14	+	27544808
ENSG00000167981_PAS3	16	-	3422425	single			ENSMUSG00000039789_PAS4	16	-	3544873
ENSG00000083642_PAS1	13	+	32248043	tandem	major	broad	ENSMUSG00000034021_PAS1	5	+	148275732	major	broad
ENSG00000083642_PAS2	13	+	32250157	tandem	minor	broad	ENSMUSG00000034021_PAS5	5	+	148277726	major	narrow
ENSG00000040633_PAS1	17	-	7079330	single			ENSMUSG00000018572_PAS1	11	+	69612322
ENSG00000157540_PAS2	21	+	37809302	tandem	minor	narrow	ENSMUSG00000022897_PAS2	16	+	95417997	minor	narrow
ENSG00000157540_PAS3	21	+	37809343	tandem	major	broad	ENSMUSG00000022897_PAS3	16	+	95418062	major	broad
ENSG00000170296_PAS1	17	-	7084464	single			ENSMUSG00000018567_PAS1	11	+	69607500
ENSG00000110315_PAS4	11	-	10489796	single			ENSMUSG00000030788_PAS4	7	-	98084258
ENSG00000164190_PAS1	5	+	37101090	tandem	major	broad	ENSMUSG00000022141_PAS2	15	-	8147766	major	narrow
ENSG00000164190_PAS3	5	+	37101677	tandem	major	broad	ENSMUSG00000022141_PAS4	15	-	8147186	major	broad
ENSG00000165609_PAS7	10	-	12246907	single			ENSMUSG00000025817_PAS2	2	+	5819257
ENSG00000074842_PAS1	19	-	4608559	single			ENSMUSG00000019579_PAS1	17	-	54454820
ENSG00000154814_PAS2	3	+	16320521	single			ENSMUSG00000021906_PAS2	14	+	28142521
ENSG00000104722_PAS1	8	+	24832508	single			ENSMUSG00000022054_PAS1	14	-	60108462
ENSG00000072952_PAS1	11	-	10551214	single			ENSMUSG00000005611_PAS1	7	-	98139053
ENSG00000104725_PAS2	8	-	24865806	tandem	major	narrow	ENSMUSG00000022055_PAS1	14	+	60076800	major	narrow
ENSG00000104725_PAS3	8	-	24864856	tandem	minor	broad	ENSMUSG00000022055_PAS2	14	+	60077613	minor	broad
ENSG00000136231_PAS1	7	-	23123069	single			ENSMUSG00000029814_PAS2	6	-	49007420
ENSG00000099998_PAS1	22	-	22940182	single			ENSMUSG00000006344_PAS1	10	+	75485963
ENSG00000131378_PAS1	3	-	16332368	single			ENSMUSG00000039316_PAS1	17	-	48172390
ENSG00000151465_PAS1	10	+	12332562	single			ENSMUSG00000039128_PAS1	2	-	5742508
ENSG00000181885_PAS1	17	-	7104184	single			ENSMUSG00000018569_PAS1	11	+	69580435
ENSG00000133985_PAS1	14	+	70208493	single			ENSMUSG00000042734_PAS1	12	+	76965949
ENSG00000157554_PAS1	21	-	38676736	single			ENSMUSG00000040732_PAS2	16	-	96083416
ENSG00000092345_PAS1	3	-	16603304	single			ENSMUSG00000010592_PAS2	17	-	48458536
ENSG00000006432_PAS2	14	-	70258997	single			ENSMUSG00000042724_PAS2	12	-	77016560
ENSG00000100014_PAS1	22	+	23137770	single			ENSMUSG00000033444_PAS1	10	+	75147666
ENSG00000197603_PAS1	5	-	37143141	single			ENSMUSG00000039801_PAS1	15	+	8128028
ENSG00000169193_PAS2	7	+	23457566	single			ENSMUSG00000050786_PAS2	6	+	49267794
ENSG00000154822_PAS1	3	+	17107091	single			ENSMUSG00000038910_PAS2	17	+	48867991
ENSG00000104756_PAS1	8	-	25341460	tandem	major	broad	ENSMUSG00000034327_PAS1	14	+	59731177	major	broad
ENSG00000104756_PAS2	8	-	25341276	tandem	major	broad	ENSMUSG00000034327_PAS2	14	+	59731329	minor	broad
ENSG00000100731_PAS1	14	+	70646623	tandem	major	narrow	ENSMUSG00000021140_PAS1	12	+	77298416	major	broad
ENSG00000100731_PAS4	14	+	70651779	tandem	minor	broad	ENSMUSG00000021140_PAS4	12	+	77302907	minor	narrow
ENSG00000157557_PAS3	21	+	39118744	single			ENSMUSG00000022895_PAS1	16	+	96443455
ENSG00000134504_PAS1	18	-	22289572	tandem	minor	broad	ENSMUSG00000036225_PAS1	18	-	15334558	major	broad
ENSG00000134504_PAS2	18	-	22288937	tandem	major	broad	ENSMUSG00000036225_PAS2	18	-	15333906	minor	broad
ENSG00000134504_PAS3	18	-	22288872	tandem	minor	broad	ENSMUSG00000036225_PAS3	18	-	15333839	major	broad
ENSG00000134025_PAS1	8	-	25755159	single			ENSMUSG00000022053_PAS1	14	+	59421505
ENSG00000138867_PAS1	22	-	23260964	single			ENSMUSG00000033416_PAS1	10	-	75377623
ENSG00000197906_PAS1	17	-	7156702	single			ENSMUSG00000023170_PAS1	11	+	69529143
ENSG00000183049_PAS1	10	+	12917550	single			ENSMUSG00000039145_PAS2	2	-	5241301
ENSG00000173557_PAS1	2	+	26714048	single			ENSMUSG00000029182_PAS1	5	+	28892270
ENSG00000104765_PAS2	8	+	26326532	tandem	minor	narrow	ENSMUSG00000022051_PAS3	14	-	58976415	minor	broad
ENSG00000104765_PAS3	8	+	26326551	tandem	major	broad	ENSMUSG00000022051_PAS4	14	-	58976396	major	broad
ENSG00000122585_PAS1	7	+	24104717	single			ENSMUSG00000029819_PAS1	6	+	49773847
ENSG00000132522_PAS1	17	-	7159679	single			ENSMUSG00000047284_PAS1	11	+	69526374
ENSG00000113569_PAS1	5	-	37327697	single			ENSMUSG00000022142_PAS1	15	+	8013872
ENSG00000157884_PAS1	2	-	26715721	single			ENSMUSG00000053194_PAS1	5	-	28893770
ENSG00000092964_PAS2	8	+	26571607	single			ENSMUSG00000022048_PAS1	14	-	58792552
ENSG00000182568_PAS1	3	-	18364436	single			ENSMUSG00000023927_PAS4	17	-	49920722
ENSG00000110321_PAS1	11	-	10775178	single			ENSMUSG00000005610_PAS1	7	-	98343056
ENSG00000107295_PAS1	9	+	17787118	single			ENSMUSG00000028488_PAS2	4	+	83663827
ENSG00000005339_PAS1	16	-	3716823	tandem	major	broad	ENSMUSG00000022521_PAS1	16	-	3766317	major	broad
ENSG00000005339_PAS2	16	-	3716647	tandem	major	narrow	ENSMUSG00000022521_PAS3	16	-	3766142	minor	broad
ENSG00000197555_PAS1	14	+	71277510	single			ENSMUSG00000042700_PAS2	12	+	77753936
ENSG00000170558_PAS2	18	-	23784928	single			ENSMUSG00000024304_PAS1	18	-	16959150
ENSG00000105928_PAS1	7	-	24511214	single			ENSMUSG00000029821_PAS1	6	-	50157057
ENSG00000110328_PAS1	11	-	11248998	single			ENSMUSG00000038296_PAS1	7	-	98741776
ENSG00000072818_PAS1	17	+	7195520	single			ENSMUSG00000001588_PAS1	11	-	69494123
ENSG00000157851_PAS1	2	+	27084467	tandem	major	broad	ENSMUSG00000029168_PAS1	5	+	29207155	minor	broad
ENSG00000157851_PAS3	2	+	27084869	tandem	major	narrow	ENSMUSG00000029168_PAS2	5	+	29207553	major	narrow
ENSG00000084764_PAS1	2	+	27161714	single			ENSMUSG00000029166_PAS1	5	+	29274240
ENSG00000013583_PAS1	12	-	13019081	single			ENSMUSG00000042770_PAS1	6	-	135190973
ENSG00000144566_PAS1	3	+	20001669	single			ENSMUSG00000017831_PAS3	17	+	51688871
ENSG00000168621_PAS1	5	-	37848536	single			ENSMUSG00000022144_PAS1	15	+	7691877
ENSG00000126603_PAS1	16	+	4329592	single			ENSMUSG00000014303_PAS1	16	+	4299201
ENSG00000170242_PAS2	11	+	11935574	tandem	NA	NA	ENSMUSG00000059263_PAS3	7	+	99382978	NA	NA
ENSG00000170242_PAS3	11	+	11935638	tandem	NA	NA	ENSMUSG00000059263_PAS4	7	+	99383036	NA	NA
ENSG00000119777_PAS1	2	+	27176212	single			ENSMUSG00000038828_PAS1	5	+	29285647
ENSG00000103426_PAS1	16	-	4344546	single			ENSMUSG00000039637_PAS1	16	-	4310148
ENSG00000169992_PAS1	17	+	7263903	single			ENSMUSG00000051790_PAS1	11	-	69435679
ENSG00000109606_PAS2	4	-	24205369	single			ENSMUSG00000029169_PAS1	5	-	50778706
ENSG00000183036_PAS1	21	+	40223185	single			ENSMUSG00000048360_PAS1	16	+	97322759
ENSG00000084693_PAS1	2	+	27205132	single			ENSMUSG00000029165_PAS1	5	+	29314844
ENSG00000161958_PAS1	17	+	7288978	single			ENSMUSG00000011141_PAS1	11	-	69408627
ENSG00000134531_PAS3	12	+	13260971	single			ENSMUSG00000030208_PAS1	6	+	135439762
ENSG00000103423_PAS1	16	+	4446703	single			ENSMUSG00000004069_PAS1	16	+	4390822
ENSG00000153012_PAS3	4	-	24676740	single			ENSMUSG00000039252_PAS1	5	-	51164295
ENSG00000165861_PAS3	14	-	72505913	single			ENSMUSG00000042628_PAS2	12	-	78860335
ENSG00000164318_PAS2	5	+	38500405	tandem	major	broad	ENSMUSG00000042961_PAS1	15	-	7033797	major	broad
ENSG00000164318_PAS3	5	+	38500796	tandem	minor	broad	ENSMUSG00000042961_PAS2	15	-	7033401	major	broad
ENSG00000164318_PAS4	5	+	38500872	tandem	NA	NA	ENSMUSG00000042961_PAS3	15	-	7033331	NA	NA
ENSG00000170142_PAS1	3	+	23907799	single			ENSMUSG00000021774_PAS1	14	-	14954764
ENSG00000050165_PAS4	11	-	11941165	single			ENSMUSG00000030772_PAS1	7	-	99388666
ENSG00000103415_PAS1	16	+	4499903	single			ENSMUSG00000004070_PAS1	16	+	4450585
ENSG00000089486_PAS2	16	-	4500709	single			ENSMUSG00000004071_PAS2	16	-	4451178
ENSG00000138028_PAS1	2	-	27235597	single			ENSMUSG00000029161_PAS1	5	-	29341331
ENSG00000120915_PAS1	8	+	27458347	single			ENSMUSG00000022040_PAS1	14	-	58070014
ENSG00000181222_PAS1	17	+	7358653	single			ENSMUSG00000005198_PAS1	11	-	69346557
ENSG00000171681_PAS1	12	+	14542440	single			ENSMUSG00000030213_PAS1	6	+	136671097
ENSG00000143994_PAS1	2	+	27265328	single			ENSMUSG00000006638_PAS1	5	+	29363273
ENSG00000147874_PAS2	9	-	19043142	single			ENSMUSG00000038047_PAS4	4	-	84853305
ENSG00000120885_PAS1	8	-	27511431	single			ENSMUSG00000022037_PAS1	14	+	57967180
ENSG00000133816_PAS1	11	+	12241903	single			ENSMUSG00000038244_PAS2	7	+	99627333
ENSG00000186143_PAS1	2	-	27271367	single			ENSMUSG00000042888_PAS1	14	-	93422690
ENSG00000053900_PAS1	4	+	25096388	single			ENSMUSG00000029176_PAS1	5	+	51496654
ENSG00000164327_PAS1	5	-	38973782	single			ENSMUSG00000050310_PAS2	15	+	6628874
ENSG00000050344_PAS6	7	+	26004958	tandem	NA	NA	ENSMUSG00000029832_PAS2	6	+	51413754	NA	NA
ENSG00000050344_PAS7	7	+	26005048	tandem	NA	NA	ENSMUSG00000029832_PAS3	6	+	51413824	NA	NA
ENSG00000046604_PAS2	18	+	27382811	single			ENSMUSG00000044393_PAS1	18	+	21014617
ENSG00000088836_PAS2	20	-	3156064	single			ENSMUSG00000037666_PAS1	2	-	130433137
ENSG00000138074_PAS1	2	-	27334110	single			ENSMUSG00000006641_PAS2	5	-	29444215
ENSG00000084463_PAS1	12	-	14830740	tandem	NA	NA	ENSMUSG00000030216_PAS1	6	-	136887878	NA	NA
ENSG00000084463_PAS2	12	-	14830681	tandem	NA	NA	ENSMUSG00000030216_PAS2	6	-	136887833	NA	NA
ENSG00000187079_PAS3	11	+	12922853	single			ENSMUSG00000055320_PAS2	7	+	100177638
ENSG00000168079_PAS1	8	-	27783321	single			ENSMUSG00000022032_PAS1	14	+	57750461
ENSG00000077097_PAS1	3	-	25614479	single			ENSMUSG00000017485_PAS1	14	+	13077568
ENSG00000133101_PAS1	13	+	35915006	single			ENSMUSG00000027793_PAS1	3	-	55140075
ENSG00000067836_PAS1	16	-	4786971	single			ENSMUSG00000022540_PAS1	16	-	4690272
ENSG00000161956_PAS1	17	+	7416009	single			ENSMUSG00000005204_PAS1	11	-	69285672
ENSG00000111341_PAS3	12	-	14926093	single			ENSMUSG00000030218_PAS1	6	-	136946609
ENSG00000084774_PAS1	2	+	27378304	single			ENSMUSG00000013629_PAS1	5	+	29486650
ENSG00000161960_PAS1	17	+	7423048	single			ENSMUSG00000018775_PAS1	11	-	69279493
ENSG00000086300_PAS1	7	+	26187177	single			ENSMUSG00000038301_PAS3	6	+	51537620
ENSG00000133111_PAS1	13	+	36301241	single			ENSMUSG00000036615_PAS2	3	-	54895873
ENSG00000111348_PAS1	12	-	14986232	single			ENSMUSG00000030220_PAS1	6	-	136997882
ENSG00000091490_PAS1	4	-	25425398	tandem	minor	broad	ENSMUSG00000029189_PAS2	5	-	51735976	minor	narrow
ENSG00000091490_PAS2	4	-	25425325	tandem	major	narrow	ENSMUSG00000029189_PAS3	5	-	51735903	major	broad
ENSG00000088854_PAS1	20	-	3177957	single			ENSMUSG00000027309_PAS1	2	-	130455224
ENSG00000107537_PAS1	10	-	13360043	single			ENSMUSG00000026664_PAS1	2	+	4886567
ENSG00000133961_PAS4	14	-	72811681	single			ENSMUSG00000021224_PAS2	12	-	79109108
ENSG00000115194_PAS1	2	-	27389091	single			ENSMUSG00000029151_PAS1	5	-	29494286
ENSG00000153339_PAS2	18	-	27663902	single			ENSMUSG00000033382_PAS1	18	-	21219513
ENSG00000151092_PAS2	3	-	25735440	single			ENSMUSG00000021785_PAS1	14	+	12958707
ENSG00000120697_PAS1	13	-	36421985	single			ENSMUSG00000036632_PAS1	3	+	54842193
ENSG00000138100_PAS1	2	+	27441531	single			ENSMUSG00000062077_PAS1	5	+	29545806
ENSG00000148925_PAS2	11	-	13366147	single			ENSMUSG00000038187_PAS2	7	-	100586519
ENSG00000171522_PAS1	5	+	40729592	single			ENSMUSG00000039942_PAS2	15	-	5054484
ENSG00000137145_PAS2	9	+	19364136	single			ENSMUSG00000038024_PAS2	4	+	85125050
ENSG00000105991_PAS1	7	-	26906163	single			ENSMUSG00000029844_PAS1	6	-	52102876
ENSG00000086475_PAS2	10	-	13401071	single			ENSMUSG00000026662_PAS1	2	+	4854713
ENSG00000118898_PAS1	16	-	4872526	single			ENSMUSG00000039457_PAS1	16	-	4767994
ENSG00000129245_PAS1	17	-	7435272	single			ENSMUSG00000018765_PAS1	11	+	69265853
ENSG00000197601_PAS1	11	+	13707010	tandem	major	broad	ENSMUSG00000030759_PAS1	7	+	100838890	major	broad
ENSG00000197601_PAS4	11	+	13708021	tandem	major	broad	ENSMUSG00000030759_PAS2	7	+	100839837	minor	broad
ENSG00000122592_PAS1	7	-	26966577	single			ENSMUSG00000038236_PAS1	6	-	52161372
ENSG00000102710_PAS2	13	-	36481453	single			ENSMUSG00000027751_PAS1	3	+	54821519
ENSG00000078399_PAS2	7	-	26975298	single			ENSMUSG00000038227_PAS1	6	-	52169979
ENSG00000134758_PAS2	18	+	27964676	tandem	major	broad	ENSMUSG00000024317_PAS2	18	+	21429729	major	broad
ENSG00000134758_PAS4	18	+	27965521	tandem	minor	broad	ENSMUSG00000024317_PAS3	18	+	21430424	minor	broad
ENSG00000153807_PAS1	7	-	26983466	single			ENSMUSG00000000938_PAS2	6	-	52178528
ENSG00000005073_PAS1	7	-	26994376	single			ENSMUSG00000038210_PAS1	6	-	52189437
ENSG00000092531_PAS1	15	+	40612312	single			ENSMUSG00000027287_PAS1	2	+	120381838
ENSG00000106031_PAS3	7	-	27008328	single			ENSMUSG00000038203_PAS1	6	-	52203922
ENSG00000141956_PAS1	21	-	42091456	single			ENSMUSG00000014039_PAS3	16	-	98590053
ENSG00000132357_PAS1	5	+	40891211	single			ENSMUSG00000041849_PAS1	15	-	4917652
ENSG00000133818_PAS3	11	-	14256872	tandem	minor	narrow	ENSMUSG00000055723_PAS1	7	-	101325079	minor	broad
ENSG00000133818_PAS5	11	-	14256048	tandem	major	broad	ENSMUSG00000055723_PAS2	7	-	101324292	major	narrow
ENSG00000109680_PAS3	4	+	26433190	single			ENSMUSG00000039178_PAS2	5	+	52529526
ENSG00000151491_PAS3	12	-	15664365	single			ENSMUSG00000015766_PAS2	6	-	137574266
ENSG00000115211_PAS1	2	-	27498875	single			ENSMUSG00000029145_PAS1	5	-	29595778
ENSG00000141441_PAS1	18	-	28101636	single			ENSMUSG00000042680_PAS1	18	-	21531116
ENSG00000119725_PAS2	14	+	73468733	single			ENSMUSG00000042472_PAS1	12	+	79664178
ENSG00000141510_PAS1	17	-	7512465	single			ENSMUSG00000059552_PAS1	11	+	69204428
ENSG00000174917_PAS1	19	-	5629433	single			ENSMUSG00000049760_PAS1	17	-	54937278
ENSG00000023734_PAS2	12	+	15947670	single			ENSMUSG00000030224_PAS2	6	+	137849260
ENSG00000115234_PAS1	2	+	27511641	single			ENSMUSG00000029146_PAS1	5	+	29607108
ENSG00000169851_PAS1	4	+	30824690	single			ENSMUSG00000029108_PAS2	5	+	56779314
ENSG00000157617_PAS1	21	-	42178291	single			ENSMUSG00000045975_PAS4	16	-	98654846
ENSG00000129084_PAS2	11	-	14482999	single			ENSMUSG00000030751_PAS1	7	-	101546046
ENSG00000008394_PAS1	12	+	16408602	single			ENSMUSG00000008540_PAS2	6	+	138261615
ENSG00000115241_PAS1	2	-	27515719	single			ENSMUSG00000029147_PAS1	5	-	29610884
ENSG00000187097_PAS2	14	-	73499689	single			ENSMUSG00000021236_PAS4	12	-	79694333
ENSG00000047365_PAS1	4	-	35890195	single			ENSMUSG00000037999_PAS1	5	-	61238138
ENSG00000106052_PAS1	7	+	27642120	single			ENSMUSG00000004535_PAS1	6	+	52715959
ENSG00000088812_PAS3	20	+	3579760	single			ENSMUSG00000027312_PAS3	2	+	130779347
ENSG00000197705_PAS3	18	-	28506636	single			ENSMUSG00000042514_PAS1	18	-	21959413
ENSG00000119614_PAS1	14	+	73799187	single			ENSMUSG00000021239_PAS1	12	+	79915911
ENSG00000163508_PAS1	3	-	27732444	single			ENSMUSG00000032446_PAS2	9	+	118456391
ENSG00000110680_PAS1	11	-	14944790	single			ENSMUSG00000030669_PAS1	7	-	101914935
ENSG00000138002_PAS1	2	-	27578901	tandem	major	broad	ENSMUSG00000038564_PAS1	5	-	29661646	major	broad
ENSG00000138002_PAS2	2	-	27576517	tandem	minor	narrow	ENSMUSG00000038564_PAS2	5	-	29659657	minor	narrow
ENSG00000173698_PAS1	X	-	18767084	single			ENSMUSG00000031298_PAS1	X	+	150467921
ENSG00000188487_PAS1	11	+	15224647	single			ENSMUSG00000048782_PAS1	7	+	102133932
ENSG00000048540_PAS1	12	-	16595206	single			ENSMUSG00000030226_PAS1	6	-	138470610
ENSG00000120875_PAS1	8	-	29250264	single			ENSMUSG00000031530_PAS1	8	+	33778402
ENSG00000154274_PAS2	4	+	37416000	single			ENSMUSG00000060512_PAS1	5	+	62533947
ENSG00000163512_PAS1	3	-	28340032	single			ENSMUSG00000039285_PAS1	9	+	118034450
ENSG00000133872_PAS2	8	-	30040156	single			ENSMUSG00000031532_PAS1	8	+	33129644
ENSG00000115226_PAS2	2	-	27626402	single			ENSMUSG00000038552_PAS1	5	-	29701367
ENSG00000169299_PAS2	4	+	37686275	single			ENSMUSG00000029171_PAS4	5	+	62757482
ENSG00000104660_PAS1	8	+	30083118	tandem	minor	broad	ENSMUSG00000031513_PAS1	8	-	33096680	minor	narrow
ENSG00000104660_PAS3	8	+	30085122	tandem	major	broad	ENSMUSG00000031513_PAS3	8	-	33094716	major	broad
ENSG00000183011_PAS1	17	-	7700730	single			ENSMUSG00000059278_PAS1	11	+	69009230
ENSG00000078328_PAS1	16	+	7702499	single			ENSMUSG00000008658_PAS1	16	+	7097393
ENSG00000065882_PAS1	4	+	37961806	tandem	major	broad	ENSMUSG00000029174_PAS1	5	+	62978042	minor	broad
ENSG00000065882_PAS2	4	+	37963357	tandem	minor	broad	ENSMUSG00000029174_PAS2	5	+	62979326	major	broad
ENSG00000163513_PAS2	3	+	30710601	single			ENSMUSG00000032440_PAS1	9	-	116045768
ENSG00000197265_PAS2	8	-	30555378	single			ENSMUSG00000031585_PAS1	8	+	32740616
ENSG00000109787_PAS1	4	+	38521815	tandem	major	narrow	ENSMUSG00000029178_PAS1	5	+	63459514	minor	narrow
ENSG00000109787_PAS4	4	+	38524968	tandem	minor	narrow	ENSMUSG00000029178_PAS2	5	+	63462604	minor	narrow
ENSG00000109787_PAS5	4	+	38525229	tandem	major	broad	ENSMUSG00000029178_PAS3	5	+	63462863	major	broad
ENSG00000174886_PAS1	19	-	5845686	single			ENSMUSG00000002379_PAS1	17	+	55053291
ENSG00000139151_PAS1	12	-	18727381	single			ENSMUSG00000030230_PAS1	6	-	140104836
ENSG00000137842_PAS1	15	+	41264628	single			ENSMUSG00000054484_PAS1	2	+	120789212
ENSG00000115254_PAS2	2	+	27785362	single			ENSMUSG00000064037_PAS1	5	+	29919967
ENSG00000136193_PAS1	7	-	29736713	single			ENSMUSG00000019124_PAS2	6	-	54460700
ENSG00000083720_PAS1	5	-	41765925	single			ENSMUSG00000022186_PAS2	15	+	3981006
ENSG00000170049_PAS1	17	-	7766224	single			ENSMUSG00000018470_PAS2	11	+	68945591
ENSG00000104695_PAS2	8	-	30762683	single			ENSMUSG00000009630_PAS3	8	+	32583246
ENSG00000164354_PAS1	5	+	41957396	tandem	NA	NA	ENSMUSG00000041935_PAS3	15	-	3807142	NA	NA
ENSG00000164354_PAS2	5	+	41957494	tandem	NA	NA	ENSMUSG00000041935_PAS4	15	-	3807043	NA	NA
ENSG00000170043_PAS1	17	-	7774392	single			ENSMUSG00000049299_PAS1	11	+	68938349
ENSG00000172733_PAS1	8	-	30972862	single			ENSMUSG00000049184_PAS1	8	+	32380923
ENSG00000163527_PAS2	3	+	31654112	single			ENSMUSG00000032437_PAS2	9	-	115189327
ENSG00000110696_PAS1	11	+	16733469	tandem	minor	narrow	ENSMUSG00000030663_PAS1	7	+	103387331	minor	broad
ENSG00000110696_PAS3	11	+	16733889	tandem	minor	broad	ENSMUSG00000030663_PAS2	7	+	103387730	minor	broad
ENSG00000110696_PAS4	11	+	16734012	tandem	major	broad	ENSMUSG00000030663_PAS3	7	+	103387857	major	broad
ENSG00000165898_PAS1	14	+	74031816	single			ENSMUSG00000021241_PAS1	12	+	80095862
ENSG00000144645_PAS2	3	-	31677321	single			ENSMUSG00000040875_PAS2	9	+	115180086
ENSG00000153048_PAS1	16	-	8856272	tandem	major	narrow	ENSMUSG00000008393_PAS1	16	-	8347516	minor	broad
ENSG00000153048_PAS2	16	-	8854302	tandem	minor	broad	ENSMUSG00000008393_PAS3	16	-	8345406	major	narrow
ENSG00000171735_PAS1	1	+	7763747	single			ENSMUSG00000014592_PAS2	4	-	148945756
ENSG00000106100_PAS1	7	-	30237387	single			ENSMUSG00000038058_PAS1	6	-	54885717
ENSG00000159873_PAS3	22	+	27509832	single			ENSMUSG00000020482_PAS2	11	-	5423678
ENSG00000187522_PAS1	10	+	14953709	single			ENSMUSG00000051396_PAS1	2	-	3436742
ENSG00000049246_PAS3	1	+	7839493	single			ENSMUSG00000028957_PAS1	4	-	148889604
ENSG00000186998_PAS1	22	+	27980139	single			ENSMUSG00000034164_PAS1	11	-	5001054
ENSG00000179148_PAS1	17	-	7939944	single			ENSMUSG00000020892_PAS1	11	+	68761670
ENSG00000179111_PAS1	17	-	7965307	single			ENSMUSG00000023781_PAS1	11	+	68735813
ENSG00000100263_PAS1	22	-	27980417	single			ENSMUSG00000034175_PAS1	11	+	5000879
ENSG00000106125_PAS1	7	+	30738365	single			ENSMUSG00000004655_PAS1	6	+	55310323
ENSG00000115295_PAS2	2	+	29318323	single			ENSMUSG00000024059_PAS1	17	+	70291699
ENSG00000125656_PAS1	19	+	6319913	single			ENSMUSG00000002660_PAS1	17	+	55327310
ENSG00000125652_PAS1	19	+	6326028	single			ENSMUSG00000002661_PAS1	17	+	55330264
ENSG00000170266_PAS1	3	-	33013230	single			ENSMUSG00000042315_PAS1	9	+	114401828
ENSG00000166974_PAS1	18	+	30975820	single			ENSMUSG00000024277_PAS1	18	+	24311302
ENSG00000038532_PAS2	16	+	11183539	single			ENSMUSG00000038050_PAS1	16	+	10436432
ENSG00000182944_PAS1	22	+	28020879	single			ENSMUSG00000009079_PAS1	11	-	4964686
ENSG00000119801_PAS1	2	+	30294067	tandem	major	broad	ENSMUSG00000039770_PAS1	17	+	71282756	major	narrow
ENSG00000119801_PAS3	2	+	30295049	tandem	major	narrow	ENSMUSG00000039770_PAS2	17	+	71283687	minor	broad
ENSG00000107105_PAS1	9	-	23680105	single			ENSMUSG00000008489_PAS2	4	-	89580267
ENSG00000116288_PAS1	1	+	7979607	single			ENSMUSG00000028964_PAS1	4	-	148783076
ENSG00000122304_PAS1	16	-	11276998	single			ENSMUSG00000038015_PAS1	16	-	10483088
ENSG00000175646_PAS1	16	-	11282200	single			ENSMUSG00000022501_PAS1	16	-	10487897
ENSG00000078549_PAS1	7	+	30924327	single			ENSMUSG00000029778_PAS3	6	+	55463213
ENSG00000172954_PAS1	2	+	30778732	single			ENSMUSG00000054469_PAS1	17	+	71682914
ENSG00000189067_PAS1	16	-	11549356	tandem	major	broad	ENSMUSG00000022500_PAS2	16	-	10652861	major	broad
ENSG00000189067_PAS2	16	-	11549081	tandem	minor	broad	ENSMUSG00000022500_PAS3	16	-	10652619	minor	narrow
ENSG00000178971_PAS1	17	-	8071860	single			ENSMUSG00000020898_PAS1	11	+	68649026
ENSG00000106341_PAS1	7	+	31521308	single			ENSMUSG00000002930_PAS1	6	+	55996400
ENSG00000153560_PAS1	3	-	33405040	tandem	minor	broad	ENSMUSG00000009741_PAS1	9	+	113992134	major	broad
ENSG00000153560_PAS3	3	-	33404835	tandem	major	broad	ENSMUSG00000009741_PAS2	9	+	113992334	major	broad
ENSG00000198680_PAS1	9	-	25666968	single			ENSMUSG00000054000_PAS1	4	-	91664418
ENSG00000141429_PAS1	18	+	31544955	tandem	major	broad	ENSMUSG00000000420_PAS2	18	+	24703916	minor	broad
ENSG00000141429_PAS2	18	+	31545145	tandem	NA	NA	ENSMUSG00000000420_PAS3	18	+	24704090	NA	NA
ENSG00000141429_PAS3	18	+	31545582	tandem	minor	broad	ENSMUSG00000000420_PAS4	18	+	24704482	major	broad
ENSG00000133874_PAS1	8	-	33524815	single			ENSMUSG00000039328_PAS1	8	+	30065673
ENSG00000163683_PAS1	4	-	39375609	single			ENSMUSG00000037822_PAS2	5	-	64085694
ENSG00000122299_PAS1	16	-	11751955	single			ENSMUSG00000037965_PAS1	16	-	10831094
ENSG00000137055_PAS1	9	-	26895341	single			ENSMUSG00000028577_PAS1	4	-	92899444
ENSG00000112992_PAS2	5	+	43741091	single			ENSMUSG00000025453_PAS1	13	-	116306781
ENSG00000078140_PAS1	4	+	39602814	tandem	major	broad	ENSMUSG00000029203_PAS1	5	+	64232168	major	broad
ENSG00000078140_PAS3	4	+	39604184	tandem	minor	narrow	ENSMUSG00000029203_PAS5	5	+	64233425	minor	broad
ENSG00000078140_PAS6	4	+	39606917	tandem	major	narrow	ENSMUSG00000029203_PAS6	5	+	64235954	minor	broad
ENSG00000078140_PAS7	4	+	39606974	tandem	NA	NA	ENSMUSG00000029203_PAS7	5	+	64236015	NA	NA
ENSG00000141425_PAS2	18	-	31823792	single			ENSMUSG00000040446_PAS2	18	-	24902826
ENSG00000132622_PAS1	20	+	3681756	single			ENSMUSG00000027325_PAS1	2	+	130895002
ENSG00000129152_PAS1	11	+	17700258	single			ENSMUSG00000009471_PAS1	7	+	33787000
ENSG00000119630_PAS1	14	-	74478293	single			ENSMUSG00000004791_PAS1	12	-	80489595
ENSG00000129159_PAS1	11	+	17755946	single			ENSMUSG00000040066_PAS1	7	+	33841258
ENSG00000104833_PAS1	19	-	6445331	single			ENSMUSG00000062591_PAS1	17	-	55411322
ENSG00000103342_PAS1	16	-	11874040	tandem	major	broad	ENSMUSG00000062203_PAS1	16	-	10914894	major	broad
ENSG00000103342_PAS4	16	-	11869488	tandem	minor	narrow	ENSMUSG00000062203_PAS5	16	-	10911086	minor	broad
ENSG00000013016_PAS1	2	+	31402908	single			ENSMUSG00000024065_PAS1	17	+	72272053
ENSG00000119718_PAS1	14	+	74546044	single			ENSMUSG00000004788_PAS1	12	+	80550153
ENSG00000147475_PAS3	8	+	37734064	single			ENSMUSG00000031483_PAS2	8	+	25825144
ENSG00000170248_PAS2	3	+	33883787	tandem	minor	narrow	ENSMUSG00000032504_PAS1	9	-	113670514	minor	broad
ENSG00000170248_PAS5	3	+	33886198	tandem	major	broad	ENSMUSG00000032504_PAS3	9	-	113668066	major	broad
ENSG00000112996_PAS1	5	+	44851167	single			ENSMUSG00000021731_PAS2	13	-	115351956
ENSG00000100285_PAS1	22	+	28211829	single			ENSMUSG00000020396_PAS1	11	-	4833550
ENSG00000160202_PAS1	21	+	43465982	single			ENSMUSG00000024041_PAS1	17	+	30282195
ENSG00000048471_PAS1	16	+	12570162	single			ENSMUSG00000054743_PAS1	16	+	11500816
ENSG00000120156_PAS1	9	+	27220171	single			ENSMUSG00000006386_PAS1	4	+	93205211
ENSG00000184650_PAS1	17	+	8190088	single			ENSMUSG00000032921_PAS1	11	-	68534391
ENSG00000100296_PAS1	22	-	28228873	single			ENSMUSG00000034274_PAS1	11	+	4823648
ENSG00000172995_PAS1	3	+	35810954	single			ENSMUSG00000032503_PAS1	9	-	112069613
ENSG00000119638_PAS1	14	-	74618579	single			ENSMUSG00000034290_PAS1	12	-	80621914
ENSG00000020181_PAS1	8	+	37820599	tandem	minor	narrow	ENSMUSG00000031486_PAS1	8	+	25911160	minor	broad
ENSG00000020181_PAS2	8	+	37820644	tandem	major	broad	ENSMUSG00000031486_PAS2	8	+	25911202	major	broad
ENSG00000162959_PAS2	2	-	32004547	single			ENSMUSG00000058704_PAS1	17	-	72664697
ENSG00000120685_PAS2	13	-	38482292	single			ENSMUSG00000049504_PAS1	3	+	53571334
ENSG00000122643_PAS1	7	-	32826984	single			ENSMUSG00000029780_PAS3	6	-	56839857
ENSG00000144681_PAS1	3	+	36564136	single			ENSMUSG00000032502_PAS1	9	-	111566856
ENSG00000151883_PAS1	5	+	50173929	tandem	NA	NA	ENSMUSG00000021725_PAS2	13	-	113814944	NA	NA
ENSG00000151883_PAS3	5	+	50178112	tandem	NA	NA	ENSMUSG00000021725_PAS3	13	-	113810868	NA	NA
ENSG00000162961_PAS2	2	-	32160626	single			ENSMUSG00000024067_PAS1	17	-	72763205
ENSG00000164610_PAS1	7	-	32907652	single			ENSMUSG00000032239_PAS1	9	-	22388827
ENSG00000170345_PAS2	14	+	74818679	single			ENSMUSG00000021250_PAS1	12	+	80801679
ENSG00000111711_PAS2	12	+	21562358	single			ENSMUSG00000030245_PAS2	6	+	142550570
ENSG00000156127_PAS1	14	+	75083080	single			ENSMUSG00000034266_PAS1	12	+	81033480
ENSG00000016082_PAS1	5	+	50726318	single			ENSMUSG00000042258_PAS2	13	-	113257192
ENSG00000183722_PAS2	13	-	38815033	single			ENSMUSG00000048332_PAS1	3	+	53347753
ENSG00000147010_PAS2	X	-	19311754	single			ENSMUSG00000040990_PAS2	X	+	149945517
ENSG00000147894_PAS2	9	-	27536544	single			ENSMUSG00000028300_PAS1	4	-	35282920
ENSG00000119686_PAS2	14	+	75184255	single			ENSMUSG00000034258_PAS1	12	+	81137990
ENSG00000186260_PAS1	16	+	14268130	single			ENSMUSG00000009569_PAS1	16	+	13160787
ENSG00000133026_PAS1	17	-	8319611	tandem	minor	narrow	ENSMUSG00000020900_PAS1	11	+	68427870	minor	broad
ENSG00000133026_PAS2	17	-	8318337	tandem	major	broad	ENSMUSG00000020900_PAS2	11	+	68429100	major	broad
ENSG00000133026_PAS3	17	-	8318257	tandem	minor	narrow	ENSMUSG00000020900_PAS3	11	+	68429180	major	narrow
ENSG00000021574_PAS4	2	+	32294352	single			ENSMUSG00000024068_PAS2	17	+	72855627
ENSG00000133935_PAS1	14	-	75186987	single			ENSMUSG00000021252_PAS1	12	-	81139853
ENSG00000111716_PAS1	12	-	21679543	single			ENSMUSG00000030246_PAS1	6	-	142636584
ENSG00000163697_PAS6	4	-	40655254	single			ENSMUSG00000029207_PAS1	5	-	64899456
ENSG00000121361_PAS1	12	-	21809743	single			ENSMUSG00000030247_PAS1	6	-	142711559
ENSG00000129691_PAS1	8	+	38116377	single			ENSMUSG00000031575_PAS2	8	-	24594340
ENSG00000122507_PAS1	7	+	33418478	single			ENSMUSG00000035919_PAS1	9	+	22829238
ENSG00000141968_PAS1	19	+	6808371	single			ENSMUSG00000034116_PAS1	17	+	55657722
ENSG00000110756_PAS2	11	-	18256893	single			ENSMUSG00000014418_PAS2	7	-	34168376
ENSG00000154277_PAS1	4	+	41111371	single			ENSMUSG00000029223_PAS1	5	+	65290711
ENSG00000175324_PAS1	8	-	38140018	single			ENSMUSG00000037296_PAS1	8	+	24579993
ENSG00000148481_PAS1	10	-	15860858	tandem	minor	broad	ENSMUSG00000026767_PAS1	2	-	12299025	minor	narrow
ENSG00000148481_PAS2	10	-	15860181	tandem	major	narrow	ENSMUSG00000026767_PAS4	2	-	12298371	major	broad
ENSG00000119699_PAS1	14	-	75494253	tandem	major	narrow	ENSMUSG00000021253_PAS2	12	-	81380923	major	broad
ENSG00000119699_PAS2	14	-	75494194	tandem	major	broad	ENSMUSG00000021253_PAS3	12	-	81380866	major	broad
ENSG00000171621_PAS2	1	+	9363854	single			ENSMUSG00000039911_PAS2	4	-	147782234
ENSG00000160216_PAS2	21	+	44228980	single			ENSMUSG00000001211_PAS1	10	-	78155821
ENSG00000119820_PAS1	2	+	32442607	single			ENSMUSG00000024072_PAS1	17	+	72965198
ENSG00000171612_PAS2	1	+	9577096	single			ENSMUSG00000028982_PAS1	4	-	147630416
ENSG00000164619_PAS1	7	+	33967341	single			ENSMUSG00000031963_PAS1	9	+	23436706
ENSG00000110768_PAS3	11	+	18344936	single			ENSMUSG00000006599_PAS1	7	+	34231707
ENSG00000065320_PAS2	17	+	9088041	single			ENSMUSG00000020902_PAS1	11	-	67821927
ENSG00000109133_PAS2	4	+	41798358	tandem	NA	NA	ENSMUSG00000037720_PAS2	5	+	65890883	NA	NA
ENSG00000109133_PAS4	4	+	41798751	tandem	major	narrow	ENSMUSG00000037720_PAS3	5	+	65891275	major	broad
ENSG00000109133_PAS6	4	+	41803503	tandem	major	broad	ENSMUSG00000037720_PAS5	5	+	65894979	minor	narrow
ENSG00000165983_PAS5	10	+	16595742	single			ENSMUSG00000026730_PAS5	2	+	12954559
ENSG00000115760_PAS2	2	+	32755130	tandem	major	narrow	ENSMUSG00000024073_PAS1	17	+	73168914	minor	broad
ENSG00000115760_PAS4	2	+	32755310	tandem	major	broad	ENSMUSG00000024073_PAS2	17	+	73169086	minor	broad
ENSG00000115760_PAS5	2	+	32755594	tandem	major	narrow	ENSMUSG00000024073_PAS3	17	+	73169364	major	narrow
ENSG00000165985_PAS2	10	-	16593984	single			ENSMUSG00000049630_PAS2	2	-	12952888
ENSG00000188848_PAS1	4	-	41953883	single			ENSMUSG00000063263_PAS1	5	-	65996304
ENSG00000122557_PAS1	7	-	35445512	single			ENSMUSG00000008429_PAS4	9	-	25059305
ENSG00000074319_PAS1	11	-	18458438	single			ENSMUSG00000014402_PAS2	7	-	34297900
ENSG00000119715_PAS1	14	+	76037931	single			ENSMUSG00000021255_PAS1	12	+	81849417
ENSG00000171105_PAS2	19	-	7063277	single			ENSMUSG00000005534_PAS1	8	-	3050247
ENSG00000164258_PAS1	5	+	53014924	single			ENSMUSG00000021764_PAS1	13	-	111238394
ENSG00000122545_PAS2	7	+	35718155	single			ENSMUSG00000001833_PAS1	9	+	25258777
ENSG00000018699_PAS1	2	+	32957767	single			ENSMUSG00000024078_PAS1	17	+	73329072
ENSG00000013523_PAS1	14	-	76323341	single			ENSMUSG00000021257_PAS1	12	-	82029265
ENSG00000184544_PAS1	17	-	9615480	single			ENSMUSG00000033044_PAS1	11	+	67428550
ENSG00000120688_PAS1	13	+	40555204	tandem	major	narrow	ENSMUSG00000022023_PAS2	14	-	71234987	minor	broad
ENSG00000120688_PAS2	13	+	40556133	tandem	major	broad	ENSMUSG00000022023_PAS3	14	-	71234174	major	broad
ENSG00000152214_PAS1	18	-	38577191	single			ENSMUSG00000057455_PAS1	18	-	31434980
ENSG00000179119_PAS1	11	-	18584527	single			ENSMUSG00000049516_PAS4	7	-	34398933
ENSG00000104880_PAS1	19	+	7443363	single			ENSMUSG00000004568_PAS1	8	+	3370801
ENSG00000111726_PAS1	12	+	22109868	single			ENSMUSG00000030282_PAS1	6	+	142925672
ENSG00000011426_PAS2	7	+	36266517	tandem	minor	narrow	ENSMUSG00000036777_PAS1	9	-	22272628	minor	broad
ENSG00000011426_PAS3	7	+	36266638	tandem	major	broad	ENSMUSG00000036777_PAS2	9	-	22272529	major	broad
ENSG00000165046_PAS1	8	+	38385218	single			ENSMUSG00000037363_PAS1	8	-	24355981
ENSG00000119669_PAS1	14	-	76560641	single			ENSMUSG00000034168_PAS1	12	-	82208573
ENSG00000173674_PAS3	X	-	19903897	single			ENSMUSG00000057362_PAS4	X	+	149357854
ENSG00000152217_PAS3	18	+	40902236	tandem	NA	NA	ENSMUSG00000024548_PAS1	18	-	79171020	NA	NA
ENSG00000152217_PAS4	18	+	40902471	tandem	NA	NA	ENSMUSG00000024548_PAS2	18	-	79170782	NA	NA
ENSG00000144668_PAS2	3	+	37835883	single			ENSMUSG00000039115_PAS1	9	+	118868137
ENSG00000148484_PAS2	10	-	16674969	single			ENSMUSG00000026727_PAS1	2	-	13028169
ENSG00000165548_PAS1	14	+	76795591	single			ENSMUSG00000034145_PAS2	12	+	82426450
ENSG00000007237_PAS4	17	-	9754715	tandem	major	broad	ENSMUSG00000033066_PAS2	11	+	67301478	major	broad
ENSG00000007237_PAS5	17	-	9754651	tandem	major	narrow	ENSMUSG00000033066_PAS3	11	+	67301538	minor	broad
ENSG00000165553_PAS1	14	-	76801580	single			ENSMUSG00000021032_PAS1	12	-	82432352
ENSG00000144677_PAS2	3	+	38000960	single			ENSMUSG00000047409_PAS2	9	+	119014421
ENSG00000141469_PAS2	18	+	41586482	single			ENSMUSG00000059336_PAS2	18	-	78520424
ENSG00000009830_PAS2	14	-	76811054	single			ENSMUSG00000034126_PAS4	12	-	82441688
ENSG00000090674_PAS1	19	+	7504868	single			ENSMUSG00000004567_PAS1	8	+	3429337
ENSG00000139163_PAS6	12	+	22734863	single			ENSMUSG00000030275_PAS6	6	+	143357858
ENSG00000166780_PAS1	16	+	15589315	single			ENSMUSG00000044117_PAS1	16	+	13844118
ENSG00000172766_PAS1	13	+	40849160	single			ENSMUSG00000022020_PAS2	14	-	71107742
ENSG00000077782_PAS1	8	-	38389406	single			ENSMUSG00000031565_PAS1	8	+	24352279
ENSG00000100319_PAS1	22	-	28451502	single			ENSMUSG00000009076_PAS2	11	+	4632456
ENSG00000100591_PAS1	14	+	77005560	single			ENSMUSG00000021037_PAS1	12	+	82608725
ENSG00000137074_PAS1	9	-	32963379	single			ENSMUSG00000028411_PAS1	4	-	40777873
ENSG00000152240_PAS3	18	+	41962284	single			ENSMUSG00000041840_PAS1	18	-	78176791
ENSG00000145649_PAS1	5	+	54441836	single			ENSMUSG00000023132_PAS1	13	-	110037613
ENSG00000174788_PAS1	19	-	7602509	single			ENSMUSG00000004630_PAS1	8	-	3585857
ENSG00000149970_PAS1	X	+	21432464	single			ENSMUSG00000025658_PAS1	X	-	147791289
ENSG00000152242_PAS4	18	+	42100944	single			ENSMUSG00000047466_PAS1	18	-	78052197
ENSG00000141622_PAS1	18	+	42297098	single			ENSMUSG00000025427_PAS1	18	-	77876810
ENSG00000167004_PAS1	15	+	41851027	single			ENSMUSG00000027248_PAS1	2	+	121219555
ENSG00000100596_PAS1	14	-	77048115	single			ENSMUSG00000021036_PAS2	12	-	82644385
ENSG00000086061_PAS1	9	+	33029064	tandem	major	broad	ENSMUSG00000028410_PAS1	4	+	40824509	major	broad
ENSG00000086061_PAS2	9	+	33029897	tandem	major	broad	ENSMUSG00000028410_PAS2	4	+	40825303	major	broad
ENSG00000183019_PAS1	19	+	7650708	single			ENSMUSG00000013974_PAS1	8	+	3631317
ENSG00000100601_PAS2	14	-	77209148	single			ENSMUSG00000021041_PAS1	12	-	82763016
ENSG00000128886_PAS2	15	-	41852114	single			ENSMUSG00000027246_PAS1	2	-	121220601
ENSG00000133703_PAS3	12	-	25249449	single			ENSMUSG00000030265_PAS1	6	-	145376695
ENSG00000119705_PAS1	14	+	77253690	single			ENSMUSG00000021040_PAS1	12	+	82784858
ENSG00000123095_PAS1	12	-	26164460	single			ENSMUSG00000030256_PAS1	6	-	145995254
ENSG00000078043_PAS1	18	-	42646047	single			ENSMUSG00000025423_PAS1	18	+	77574487
ENSG00000123096_PAS3	12	+	26278973	single			ENSMUSG00000030255_PAS1	6	+	146096684
ENSG00000115825_PAS1	2	-	37391734	tandem	minor	narrow	ENSMUSG00000024070_PAS1	17	-	77502434	minor	narrow
ENSG00000115825_PAS2	2	-	37389503	tandem	major	broad	ENSMUSG00000024070_PAS2	17	-	77500210	major	broad
ENSG00000109171_PAS1	4	+	48265469	tandem	major	broad	ENSMUSG00000036087_PAS1	5	+	71614934	major	broad
ENSG00000109171_PAS4	4	+	48267541	tandem	major	broad	ENSMUSG00000036087_PAS2	5	+	71616857	major	narrow
ENSG00000169490_PAS1	8	-	38967481	single			ENSMUSG00000031556_PAS1	8	+	23798754
ENSG00000067248_PAS1	5	-	54587831	single			ENSMUSG00000042426_PAS1	13	+	109910396
ENSG00000115828_PAS1	2	+	37512115	single			ENSMUSG00000024084_PAS2	17	+	77640081
ENSG00000086062_PAS2	9	-	33100642	single			ENSMUSG00000028413_PAS3	4	-	40896007
ENSG00000102760_PAS1	13	+	40943005	single			ENSMUSG00000022018_PAS1	14	-	71061946
ENSG00000168615_PAS2	8	+	39081669	single			ENSMUSG00000031555_PAS1	8	-	23724646
ENSG00000171603_PAS1	1	-	9724309	tandem	minor	broad	ENSMUSG00000039953_PAS1	4	+	147533994	minor	narrow
ENSG00000171603_PAS2	1	-	9723352	tandem	major	broad	ENSMUSG00000039953_PAS2	4	+	147534840	major	broad
ENSG00000122711_PAS1	9	+	33238564	single			ENSMUSG00000028415_PAS1	4	+	41022792
ENSG00000167220_PAS1	18	-	42888306	single			ENSMUSG00000025419_PAS1	18	+	77391783
ENSG00000006451_PAS2	7	+	39520955	single			ENSMUSG00000008859_PAS2	13	-	17252416
ENSG00000134049_PAS1	18	-	42936400	tandem	minor	broad	ENSMUSG00000025421_PAS1	18	+	77361108	minor	narrow
ENSG00000134049_PAS2	18	-	42935413	tandem	major	narrow	ENSMUSG00000025421_PAS2	18	+	77361992	major	broad
ENSG00000107262_PAS1	9	-	33245050	single			ENSMUSG00000028416_PAS1	4	-	41027822
ENSG00000099992_PAS1	22	-	29012533	single			ENSMUSG00000034412_PAS1	11	+	4110290
ENSG00000109180_PAS1	4	+	48704139	tandem	minor	broad	ENSMUSG00000029152_PAS2	5	+	71954551	minor	broad
ENSG00000109180_PAS2	4	+	48704191	tandem	major	narrow	ENSMUSG00000029152_PAS3	5	+	71954600	major	broad
ENSG00000175387_PAS3	18	-	43621763	tandem	NA	NA	ENSMUSG00000024563_PAS1	18	+	76838014	NA	NA
ENSG00000175387_PAS4	18	-	43621607	tandem	NA	NA	ENSMUSG00000024563_PAS2	18	+	76838154	NA	NA
ENSG00000064115_PAS1	12	-	27017866	single			ENSMUSG00000040234_PAS1	6	-	146724003
ENSG00000184828_PAS2	18	-	43807638	single			ENSMUSG00000044646_PAS1	18	+	76681927
ENSG00000109182_PAS1	4	+	48905021	single			ENSMUSG00000029154_PAS1	5	+	72099151
ENSG00000100003_PAS1	22	+	29144381	single			ENSMUSG00000003585_PAS1	11	-	3991830
ENSG00000152945_PAS2	12	+	27369292	tandem	major	broad	ENSMUSG00000001630_PAS1	6	+	146898804	minor	broad
ENSG00000152945_PAS4	12	+	27370157	tandem	major	narrow	ENSMUSG00000001630_PAS4	6	+	146899557	major	broad
ENSG00000119787_PAS2	2	-	38433684	single			ENSMUSG00000059811_PAS1	17	-	78394772
ENSG00000177576_PAS3	18	-	45262034	single			ENSMUSG00000036299_PAS2	18	+	75541109
ENSG00000104332_PAS2	8	-	41238640	single			ENSMUSG00000031548_PAS1	8	+	22253833
ENSG00000143889_PAS1	2	-	38702828	tandem	minor	narrow	ENSMUSG00000024095_PAS1	17	-	78578111	major	broad
ENSG00000143889_PAS4	2	-	38702302	tandem	major	broad	ENSMUSG00000024095_PAS2	17	-	78577611	major	broad
ENSG00000166734_PAS1	15	+	42495247	single			ENSMUSG00000060227_PAS3	2	+	121684930
ENSG00000143891_PAS2	2	+	38873558	single			ENSMUSG00000035473_PAS1	17	+	78732988
ENSG00000071537_PAS5	14	-	81009018	single			ENSMUSG00000020964_PAS3	12	-	86412602
ENSG00000167315_PAS1	18	-	45563873	single			ENSMUSG00000036880_PAS1	18	+	75337099
ENSG00000137770_PAS1	15	+	42605109	tandem	major	narrow	ENSMUSG00000033411_PAS1	2	+	121761085	minor	broad
ENSG00000137770_PAS2	15	+	42605315	tandem	NA	NA	ENSMUSG00000033411_PAS2	2	+	121761288	NA	NA
ENSG00000137770_PAS3	15	+	42605670	tandem	minor	broad	ENSMUSG00000033411_PAS3	2	+	121761637	major	broad
ENSG00000137770_PAS4	15	+	42606708	tandem	minor	broad	ENSMUSG00000033411_PAS4	2	+	121762607	minor	broad
ENSG00000183161_PAS2	11	-	22602287	single			ENSMUSG00000043480_PAS1	7	-	39317646
ENSG00000109189_PAS2	4	-	53302786	tandem	NA	NA	ENSMUSG00000054814_PAS1	5	-	72691340	NA	NA
ENSG00000109189_PAS3	4	-	53301511	tandem	NA	NA	ENSMUSG00000054814_PAS3	5	-	72690032	NA	NA
ENSG00000158669_PAS1	8	+	41597971	tandem	major	narrow	ENSMUSG00000031545_PAS1	8	-	21947295	minor	narrow
ENSG00000158669_PAS2	8	+	41598584	tandem	major	narrow	ENSMUSG00000031545_PAS2	8	-	21946770	major	broad
ENSG00000158669_PAS3	8	+	41601677	tandem	major	broad	ENSMUSG00000031545_PAS4	8	-	21944301	minor	broad
ENSG00000122641_PAS3	7	-	41497953	single			ENSMUSG00000041324_PAS1	13	+	15388529
ENSG00000115875_PAS1	2	-	38883689	single			ENSMUSG00000024097_PAS1	17	-	78749200
ENSG00000128045_PAS1	4	+	53573923	single			ENSMUSG00000049907_PAS1	5	+	72896488
ENSG00000162444_PAS1	1	+	10010343	single			ENSMUSG00000028996_PAS1	4	-	147335629
ENSG00000165186_PAS2	X	+	23175698	single			ENSMUSG00000041552_PAS1	X	-	145485386
ENSG00000185070_PAS3	14	+	85164011	single			ENSMUSG00000047414_PAS1	12	+	90383431
ENSG00000100029_PAS1	22	-	29297167	single			ENSMUSG00000020430_PAS1	11	+	3874007
ENSG00000134343_PAS1	11	+	26641411	single			ENSMUSG00000060304_PAS1	2	-	110546726
ENSG00000163214_PAS1	2	-	38936762	single			ENSMUSG00000035051_PAS1	17	-	78786375
ENSG00000106588_PAS1	7	-	42730252	single			ENSMUSG00000015671_PAS1	13	+	13977820
ENSG00000185339_PAS1	22	+	29347601	single			ENSMUSG00000020432_PAS2	11	-	3811981
ENSG00000145216_PAS3	4	+	54169672	single			ENSMUSG00000029227_PAS2	5	+	73295132
ENSG00000100036_PAS1	22	+	29368433	single			ENSMUSG00000048807_PAS1	11	-	3801810
ENSG00000184792_PAS2	22	+	29628353	single			ENSMUSG00000020435_PAS2	11	-	3598520
ENSG00000133106_PAS1	13	-	42360123	single			ENSMUSG00000022014_PAS1	14	+	69763771
ENSG00000002746_PAS2	7	+	43378833	single			ENSMUSG00000021301_PAS1	13	-	13577209
ENSG00000129151_PAS2	11	+	27105922	single			ENSMUSG00000041660_PAS1	2	-	110156607
ENSG00000115904_PAS2	2	-	39123493	tandem	major	narrow	ENSMUSG00000024241_PAS1	17	-	78954020	minor	broad
ENSG00000115904_PAS3	2	-	39120346	tandem	major	broad	ENSMUSG00000024241_PAS2	17	-	78950948	major	broad
ENSG00000133422_PAS1	22	-	29645673	single			ENSMUSG00000034543_PAS2	11	+	3585264
ENSG00000120675_PAS2	13	+	42586347	single			ENSMUSG00000022013_PAS3	14	-	69581950
ENSG00000087448_PAS4	12	+	27847239	single			ENSMUSG00000040102_PAS2	6	+	147240465
ENSG00000062582_PAS1	7	-	43679397	single			ENSMUSG00000020477_PAS1	11	-	5599112
ENSG00000087494_PAS1	12	-	28002293	single			ENSMUSG00000048776_PAS1	6	-	147377545
ENSG00000151778_PAS1	13	+	43869849	single			ENSMUSG00000052584_PAS1	14	-	68294837
ENSG00000011566_PAS1	2	-	39388077	single			ENSMUSG00000024242_PAS1	17	-	79141736
ENSG00000154957_PAS1	17	-	11821487	single			ENSMUSG00000018347_PAS2	11	+	65441786
ENSG00000065559_PAS1	17	+	11985984	tandem	minor	broad	ENSMUSG00000033352_PAS1	11	-	65302579	minor	broad
ENSG00000065559_PAS2	17	+	11987775	tandem	major	narrow	ENSMUSG00000033352_PAS3	11	-	65300900	major	narrow
ENSG00000065559_PAS3	17	+	11987857	tandem	minor	broad	ENSMUSG00000033352_PAS4	11	-	65300817	minor	broad
ENSG00000121621_PAS1	11	-	27998748	single			ENSMUSG00000027115_PAS2	2	+	109233267
ENSG00000083635_PAS1	13	-	44413152	single			ENSMUSG00000022009_PAS1	14	+	67899082
ENSG00000104976_PAS1	19	+	7894134	single			ENSMUSG00000011837_PAS1	8	+	4225685
ENSG00000152154_PAS1	2	+	39856741	single			ENSMUSG00000024245_PAS1	17	+	79564615
ENSG00000155545_PAS2	5	-	56252144	tandem	minor	narrow	ENSMUSG00000032727_PAS2	13	+	108651273	major	narrow
ENSG00000155545_PAS3	5	-	56251187	tandem	major	broad	ENSMUSG00000032727_PAS3	13	+	108652225	major	broad
ENSG00000026025_PAS1	10	+	17319530	single			ENSMUSG00000026728_PAS1	2	+	13533884
ENSG00000104980_PAS1	19	-	7897604	single			ENSMUSG00000002949_PAS1	8	-	4229206
ENSG00000182871_PAS1	21	+	45756909	single			ENSMUSG00000001435_PAS1	10	-	76926496
ENSG00000114742_PAS3	3	+	39113153	single			ENSMUSG00000032512_PAS2	9	+	119912576
ENSG00000087502_PAS1	12	-	29384913	single			ENSMUSG00000030304_PAS3	6	-	148326261
ENSG00000062194_PAS1	5	+	56594666	tandem	major	broad	ENSMUSG00000032745_PAS1	13	-	108359076	major	broad
ENSG00000062194_PAS2	5	+	56595165	tandem	major	narrow	ENSMUSG00000032745_PAS2	13	-	108358597	minor	broad
ENSG00000164708_PAS1	7	-	43875570	single			ENSMUSG00000020475_PAS1	11	-	5696425
ENSG00000066382_PAS2	11	-	30388350	single			ENSMUSG00000016386_PAS1	2	+	106759885
ENSG00000130741_PAS2	X	+	23856584	single			ENSMUSG00000035150_PAS1	X	-	85740240
ENSG00000145632_PAS1	5	-	57785653	tandem	minor	broad	ENSMUSG00000021701_PAS1	13	+	107192044	minor	broad
ENSG00000145632_PAS2	5	-	57785571	tandem	major	broad	ENSMUSG00000021701_PAS2	13	+	107192131	major	broad
ENSG00000134852_PAS3	4	-	56135000	single			ENSMUSG00000029238_PAS1	5	-	74943277
ENSG00000005889_PAS2	X	+	23992171	tandem	NA	NA	ENSMUSG00000000103_PAS2	X	-	85627639	NA	NA
ENSG00000005889_PAS3	X	+	23992280	tandem	minor	narrow	ENSMUSG00000000103_PAS3	X	-	85627538	minor	narrow
ENSG00000005889_PAS4	X	+	23993857	tandem	major	broad	ENSMUSG00000000103_PAS5	X	-	85626165	major	broad
ENSG00000106624_PAS1	7	+	43927398	single			ENSMUSG00000020473_PAS1	11	+	5766875
ENSG00000006744_PAS2	17	-	12835655	single			ENSMUSG00000020549_PAS1	11	+	64614617
ENSG00000183963_PAS1	22	+	29825163	single			ENSMUSG00000020439_PAS1	11	-	3412311
ENSG00000115944_PAS1	2	-	42489298	single			ENSMUSG00000024248_PAS1	17	-	82075072
ENSG00000106628_PAS1	7	-	43927527	single			ENSMUSG00000020471_PAS1	11	-	5766979
ENSG00000144655_PAS1	3	-	39158351	single			ENSMUSG00000032515_PAS1	9	-	119957159
ENSG00000106631_PAS1	7	-	43951705	single			ENSMUSG00000020469_PAS1	11	-	5791427
ENSG00000154832_PAS1	18	-	46062717	single			ENSMUSG00000024560_PAS1	18	+	74748107
ENSG00000089057_PAS4	20	-	4781002	single			ENSMUSG00000027340_PAS1	2	-	131801520
ENSG00000006695_PAS1	17	+	14052714	single			ENSMUSG00000042148_PAS1	11	-	63575177
ENSG00000162882_PAS1	2	-	42905881	single			ENSMUSG00000000673_PAS1	17	-	82404539
ENSG00000152518_PAS3	2	-	43361193	single			ENSMUSG00000045817_PAS1	17	-	82756887
ENSG00000168028_PAS1	3	+	39428929	single			ENSMUSG00000032518_PAS1	9	+	120117072
ENSG00000141639_PAS1	18	+	46512189	single			ENSMUSG00000024558_PAS1	18	-	74455111
ENSG00000007372_PAS1	11	-	31767317	tandem	major	broad	ENSMUSG00000027168_PAS1	2	+	105589800	major	broad
ENSG00000007372_PAS2	11	-	31767152	tandem	major	narrow	ENSMUSG00000027168_PAS2	2	+	105589969	major	broad
ENSG00000165996_PAS1	10	-	17672276	single			ENSMUSG00000063275_PAS1	2	-	13977838
ENSG00000185133_PAS1	22	+	29855236	single			ENSMUSG00000034570_PAS1	11	-	3389171
ENSG00000109099_PAS1	17	-	15073822	single			ENSMUSG00000018217_PAS1	11	+	62772094
ENSG00000049449_PAS1	11	+	32083653	single			ENSMUSG00000005973_PAS1	2	-	105279741
ENSG00000114784_PAS1	3	+	40328813	single			ENSMUSG00000006941_PAS1	9	+	120488541
ENSG00000106636_PAS1	7	+	44025388	tandem	minor	broad	ENSMUSG00000002741_PAS1	11	+	5861075	minor	broad
ENSG00000106636_PAS2	7	+	44027131	tandem	major	narrow	ENSMUSG00000002741_PAS2	11	+	5862566	major	broad
ENSG00000134419_PAS1	16	-	18701793	single			ENSMUSG00000008683_PAS1	7	-	105403783
ENSG00000179895_PAS1	14	-	88692282	single			ENSMUSG00000044661_PAS1	12	-	93805399
ENSG00000168032_PAS1	3	+	40445113	single			ENSMUSG00000041608_PAS2	9	+	120562346
ENSG00000109265_PAS3	4	+	57037702	single			ENSMUSG00000036377_PAS4	5	+	75604804
ENSG00000138942_PAS2	22	+	29927552	single			ENSMUSG00000020448_PAS2	11	-	3310771
ENSG00000141646_PAS2	18	+	46860142	tandem	major	broad	ENSMUSG00000024515_PAS1	18	-	74165634	major	broad
ENSG00000141646_PAS6	18	+	46865407	tandem	minor	narrow	ENSMUSG00000024515_PAS2	18	-	74161414	minor	narrow
ENSG00000184937_PAS2	11	-	32365900	single			ENSMUSG00000016458_PAS1	2	+	105066420
ENSG00000176624_PAS3	18	-	46954920	single			ENSMUSG00000037253_PAS2	18	+	74119187
ENSG00000168036_PAS2	3	+	41256937	single			ENSMUSG00000006932_PAS2	9	+	120955958
ENSG00000174032_PAS1	13	-	44865459	single			ENSMUSG00000022003_PAS2	14	-	67520272
ENSG00000136738_PAS2	10	+	17797378	single			ENSMUSG00000026718_PAS1	2	+	14098056
ENSG00000182541_PAS1	22	+	30000618	single			ENSMUSG00000020451_PAS3	11	-	3239045
ENSG00000132646_PAS2	20	-	5043607	single			ENSMUSG00000027342_PAS1	2	-	131998310
ENSG00000149100_PAS1	11	+	32580588	single			ENSMUSG00000027170_PAS1	2	-	104892471
ENSG00000171766_PAS2	15	-	43440616	single			ENSMUSG00000027199_PAS1	2	-	122343503
ENSG00000164182_PAS1	5	+	60484609	single			ENSMUSG00000021695_PAS1	13	-	104822126
ENSG00000100105_PAS1	22	-	30046350	single			ENSMUSG00000020453_PAS1	11	+	3203868
ENSG00000152315_PAS1	14	+	89721948	single			ENSMUSG00000045404_PAS1	12	+	94701447
ENSG00000138075_PAS1	2	-	43951633	single			ENSMUSG00000040505_PAS1	17	-	83229306
ENSG00000101751_PAS1	18	+	50075090	single			ENSMUSG00000038425_PAS1	18	-	71036583
ENSG00000100764_PAS1	14	+	89808717	single			ENSMUSG00000021178_PAS1	12	+	94766219
ENSG00000182606_PAS3	3	+	42242269	single			ENSMUSG00000032536_PAS2	9	+	121479624
ENSG00000166920_PAS1	15	+	43512817	single			ENSMUSG00000033213_PAS1	2	+	122390104
ENSG00000130449_PAS1	5	+	60877748	single			ENSMUSG00000032846_PAS1	13	-	104493252
ENSG00000104365_PAS1	8	+	42308579	single			ENSMUSG00000031537_PAS1	8	-	21414419
ENSG00000068796_PAS7	5	+	61722607	single			ENSMUSG00000021693_PAS4	13	-	103708213
ENSG00000157093_PAS1	3	-	42413574	single			ENSMUSG00000032530_PAS1	9	-	121584515
ENSG00000070501_PAS1	8	+	42348482	single			ENSMUSG00000031536_PAS1	8	-	21382896
ENSG00000170425_PAS1	17	+	15819776	single			ENSMUSG00000018500_PAS1	11	+	61878646
ENSG00000114812_PAS1	3	+	42554063	single			ENSMUSG00000032528_PAS1	9	+	121673637
ENSG00000198089_PAS1	22	+	30339087	single			ENSMUSG00000023764_PAS1	11	-	3026676
ENSG00000078668_PAS3	8	+	42382568	single			ENSMUSG00000008892_PAS1	8	-	21331859
ENSG00000167775_PAS1	19	-	8273011	single			ENSMUSG00000002308_PAS1	17	+	32339997
ENSG00000128040_PAS2	4	-	57516956	single			ENSMUSG00000053030_PAS1	5	-	75937490
ENSG00000142657_PAS2	1	+	10414825	single			ENSMUSG00000028961_PAS3	4	-	147035935
ENSG00000167772_PAS1	19	+	8345250	single			ENSMUSG00000002289_PAS1	17	-	32266796
ENSG00000084093_PAS2	4	+	57642937	single			ENSMUSG00000029249_PAS1	5	+	76022733
ENSG00000138032_PAS1	2	+	44372841	single			ENSMUSG00000061130_PAS4	17	+	83588594
ENSG00000114857_PAS5	3	+	42665229	single			ENSMUSG00000032525_PAS1	9	+	121761761
ENSG00000176102_PAS1	11	-	33062711	single			ENSMUSG00000027176_PAS1	2	+	104558236
ENSG00000114853_PAS1	3	+	42682647	single			ENSMUSG00000013419_PAS1	9	+	121773920
ENSG00000160284_PAS1	21	-	46405503	single			ENSMUSG00000009115_PAS2	10	+	76441220
ENSG00000138078_PAS2	2	-	44457554	single			ENSMUSG00000024127_PAS2	17	-	83633783
ENSG00000091164_PAS1	18	-	52421130	tandem	minor	broad	ENSMUSG00000024583_PAS1	18	-	64185814	minor	broad
ENSG00000091164_PAS2	18	-	52421053	tandem	major	broad	ENSMUSG00000024583_PAS2	18	-	64185750	major	broad
ENSG00000128245_PAS2	22	+	30678143	single			ENSMUSG00000018965_PAS2	5	+	31461456
ENSG00000099783_PAS2	19	+	8459994	single			ENSMUSG00000054950_PAS1	17	-	32138009
ENSG00000010282_PAS1	3	-	42709163	single			ENSMUSG00000032523_PAS1	9	-	121787382
ENSG00000006007_PAS1	16	-	19421817	single			ENSMUSG00000033917_PAS1	7	-	105985247
ENSG00000141027_PAS1	17	-	15875984	single			ENSMUSG00000018501_PAS1	11	-	61930043
ENSG00000125772_PAS1	20	-	5475292	single			ENSMUSG00000027346_PAS2	2	-	132278618
ENSG00000085063_PAS1	11	-	33688120	single			ENSMUSG00000032679_PAS1	2	+	104005728
ENSG00000103540_PAS1	16	+	19472223	single			ENSMUSG00000033904_PAS1	7	+	106033829
ENSG00000142655_PAS1	1	+	10625079	single			ENSMUSG00000028975_PAS1	4	-	146846479
ENSG00000160294_PAS1	21	-	46479476	single			ENSMUSG00000001150_PAS1	10	+	76387812
ENSG00000119714_PAS1	14	-	90768630	single			ENSMUSG00000047415_PAS1	12	-	95523351
ENSG00000089199_PAS2	20	+	5854003	single			ENSMUSG00000027350_PAS1	2	+	132544095
ENSG00000142347_PAS1	19	-	8491999	single			ENSMUSG00000024300_PAS1	17	+	32099631
ENSG00000135363_PAS1	11	-	33836701	single			ENSMUSG00000032698_PAS1	2	+	103874883
ENSG00000119729_PAS4	2	+	46721904	single			ENSMUSG00000024143_PAS1	17	+	85597013
ENSG00000177511_PAS2	18	+	53187157	single			ENSMUSG00000056812_PAS3	18	+	64799050
ENSG00000151665_PAS1	2	-	46720076	single			ENSMUSG00000024145_PAS1	17	-	85595271
ENSG00000107341_PAS1	9	+	33907984	single			ENSMUSG00000036241_PAS1	4	+	41283017
ENSG00000011198_PAS2	3	+	43735295	single			ENSMUSG00000032540_PAS1	9	+	122390425
ENSG00000135387_PAS7	11	+	34080734	single			ENSMUSG00000027184_PAS3	2	-	103656716
ENSG00000100234_PAS3	22	+	31581108	tandem	minor	broad	ENSMUSG00000020044_PAS1	10	+	86080990	minor	broad
ENSG00000100234_PAS4	22	+	31581502	tandem	minor	broad	ENSMUSG00000020044_PAS2	10	+	86081364	minor	narrow
ENSG00000100234_PAS6	22	+	31583579	tandem	major	broad	ENSMUSG00000020044_PAS3	10	+	86083447	major	broad
ENSG00000100796_PAS1	14	-	90994237	tandem	major	broad	ENSMUSG00000041846_PAS1	12	-	95686712	minor	narrow
ENSG00000100796_PAS2	14	-	90994109	tandem	major	narrow	ENSMUSG00000041846_PAS2	12	-	95686574	minor	broad
ENSG00000100796_PAS3	14	-	90994088	tandem	minor	narrow	ENSMUSG00000041846_PAS3	12	-	95686562	minor	narrow
ENSG00000100796_PAS4	14	-	90993729	tandem	minor	broad	ENSMUSG00000041846_PAS4	12	-	95686183	major	broad
ENSG00000167191_PAS1	16	-	19777796	tandem	major	broad	ENSMUSG00000008734_PAS2	7	-	106270476	minor	narrow
ENSG00000167191_PAS2	16	-	19776123	tandem	major	broad	ENSMUSG00000008734_PAS3	7	-	106268871	major	broad
ENSG00000134440_PAS1	18	-	53419351	tandem	minor	broad	ENSMUSG00000024587_PAS1	18	-	65020748	minor	narrow
ENSG00000134440_PAS3	18	-	53418886	tandem	major	broad	ENSMUSG00000024587_PAS2	18	-	65020339	major	broad
ENSG00000104177_PAS4	15	-	46214122	single			ENSMUSG00000027201_PAS10	2	-	124830000
ENSG00000081923_PAS2	18	-	53464678	single			ENSMUSG00000039529_PAS1	18	-	65049699
ENSG00000015676_PAS2	7	-	44196431	single			ENSMUSG00000053838_PAS1	11	-	6000774
ENSG00000164808_PAS1	8	+	48811022	single			ENSMUSG00000041974_PAS1	16	-	15662849
ENSG00000113595_PAS1	5	-	64921763	tandem	major	broad	ENSMUSG00000021712_PAS2	13	+	100963245	major	broad
ENSG00000113595_PAS2	5	-	64921268	tandem	major	broad	ENSMUSG00000021712_PAS4	13	+	100963770	major	broad
ENSG00000100292_PAS1	22	+	34114753	single			ENSMUSG00000005413_PAS1	8	+	74167273
ENSG00000140092_PAS1	14	-	91405511	single			ENSMUSG00000021186_PAS1	12	-	96428963
ENSG00000121691_PAS3	11	+	34450176	single			ENSMUSG00000027187_PAS1	2	-	103347010
ENSG00000116062_PAS1	2	+	47945735	tandem	major	broad	ENSMUSG00000005370_PAS1	17	+	86592845	major	broad
ENSG00000116062_PAS3	2	+	47946172	tandem	major	broad	ENSMUSG00000005370_PAS4	17	+	86593292	minor	broad
ENSG00000135374_PAS1	11	-	34456917	single			ENSMUSG00000027186_PAS1	2	+	103343990
ENSG00000105953_PAS1	7	+	44521904	single			ENSMUSG00000020456_PAS2	11	+	6251429
ENSG00000166147_PAS1	15	-	46489576	tandem	major	narrow	ENSMUSG00000027204_PAS2	2	-	125049715	minor	broad
ENSG00000166147_PAS2	15	-	46489480	tandem	major	broad	ENSMUSG00000027204_PAS3	2	-	125049621	major	broad
ENSG00000135373_PAS4	11	+	34641401	single			ENSMUSG00000012350_PAS3	2	-	103156477
ENSG00000123213_PAS1	5	+	65154743	tandem	minor	broad	ENSMUSG00000021710_PAS1	13	-	100784899	minor	narrow
ENSG00000123213_PAS3	5	+	65156267	tandem	major	broad	ENSMUSG00000021710_PAS4	13	-	100783241	major	broad
ENSG00000198125_PAS1	22	-	34327312	single			ENSMUSG00000018893_PAS1	15	-	77342715
ENSG00000122515_PAS1	7	+	44581533	single			ENSMUSG00000041164_PAS2	11	+	6300861
ENSG00000138081_PAS1	2	-	47945762	tandem	minor	narrow	ENSMUSG00000005371_PAS1	17	-	86592873	minor	broad
ENSG00000138081_PAS2	2	-	47945714	tandem	major	broad	ENSMUSG00000005371_PAS2	17	-	86592823	major	broad
ENSG00000166743_PAS1	16	-	20542060	single			ENSMUSG00000033533_PAS1	7	+	106959128
ENSG00000110435_PAS1	11	+	34973517	single			ENSMUSG00000010914_PAS1	2	-	102914899
ENSG00000049759_PAS1	18	+	54214785	tandem	major	broad	ENSMUSG00000024589_PAS1	18	+	65739168	major	broad
ENSG00000049759_PAS2	18	+	54214914	tandem	minor	broad	ENSMUSG00000024589_PAS2	18	+	65739294	major	narrow
ENSG00000185634_PAS2	15	-	46903232	single			ENSMUSG00000035109_PAS1	2	-	125376471
ENSG00000146676_PAS2	7	-	44695775	tandem	NA	NA	ENSMUSG00000049647_PAS1	11	-	6368207	NA	NA
ENSG00000146676_PAS3	7	-	44694408	tandem	NA	NA	ENSMUSG00000049647_PAS2	11	-	6366836	NA	NA
ENSG00000127445_PAS1	19	+	9821358	single			ENSMUSG00000032171_PAS1	9	+	20584594
ENSG00000166200_PAS1	15	-	47206835	tandem	major	broad	ENSMUSG00000027206_PAS1	2	-	125580625	major	narrow
ENSG00000166200_PAS2	15	-	47205671	tandem	minor	narrow	ENSMUSG00000027206_PAS2	2	-	125579482	minor	broad
ENSG00000105088_PAS1	19	-	9825395	single			ENSMUSG00000032172_PAS1	9	-	20588597
ENSG00000139684_PAS1	13	-	46243393	single			ENSMUSG00000021996_PAS1	14	+	66514250
ENSG00000162869_PAS2	2	+	48654175	single			ENSMUSG00000034709_PAS2	17	+	87202374
ENSG00000156958_PAS1	15	+	47408003	single			ENSMUSG00000027207_PAS1	2	+	125732603
ENSG00000125845_PAS1	20	+	6708605	tandem	major	broad	ENSMUSG00000027358_PAS1	2	+	133311606	minor	narrow
ENSG00000125845_PAS2	20	+	6708910	tandem	minor	broad	ENSMUSG00000027358_PAS2	2	+	133311908	major	broad
ENSG00000174718_PAS1	12	+	32037306	single			ENSMUSG00000032712_PAS1	6	+	149488214
ENSG00000080573_PAS1	19	-	9931237	single			ENSMUSG00000004098_PAS1	9	-	20690576
ENSG00000139132_PAS3	12	+	32690249	single			ENSMUSG00000022788_PAS3	16	-	16193763
ENSG00000083896_PAS1	4	-	69007804	single			ENSMUSG00000035851_PAS1	5	+	85629141
ENSG00000140285_PAS1	15	+	47564924	single			ENSMUSG00000027208_PAS2	2	+	125839488
ENSG00000163812_PAS1	3	-	44941665	single			ENSMUSG00000025786_PAS1	9	-	123085250
ENSG00000122679_PAS1	7	+	44997087	single			ENSMUSG00000041046_PAS1	11	+	6572261
ENSG00000163815_PAS1	3	+	45052561	single			ENSMUSG00000025784_PAS1	9	+	123165848
ENSG00000164742_PAS2	7	+	45535952	single			ENSMUSG00000020431_PAS3	11	+	7073293
ENSG00000110436_PAS2	11	-	35229329	single			ENSMUSG00000005089_PAS2	2	+	102684765
ENSG00000125827_PAS1	20	-	7910862	single			ENSMUSG00000034723_PAS1	2	-	134347513
ENSG00000137073_PAS2	9	-	33911691	single			ENSMUSG00000028433_PAS1	4	-	41285719
ENSG00000140284_PAS1	15	+	48315873	single			ENSMUSG00000027359_PAS3	2	+	126337264
ENSG00000066455_PAS1	14	+	92376044	single			ENSMUSG00000021192_PAS1	12	+	97176609
ENSG00000140287_PAS1	15	-	48321436	single			ENSMUSG00000027360_PAS1	2	-	126342690
ENSG00000087470_PAS2	12	+	32788282	single			ENSMUSG00000022789_PAS1	16	-	16086984
ENSG00000136143_PAS3	13	-	47414793	single			ENSMUSG00000022110_PAS3	14	+	65367222
ENSG00000100604_PAS1	14	+	92471378	single			ENSMUSG00000021194_PAS1	12	+	97243485
ENSG00000074657_PAS2	18	+	54804165	single			ENSMUSG00000042439_PAS1	18	+	66218667
ENSG00000165997_PAS2	10	+	19010574	single			ENSMUSG00000017418_PAS4	2	+	15033443
ENSG00000147488_PAS2	8	-	53185952	single			ENSMUSG00000033740_PAS1	1	+	6875928
ENSG00000104064_PAS1	15	-	48356746	single			ENSMUSG00000027361_PAS2	2	-	126377936
ENSG00000134438_PAS1	18	-	55086733	single			ENSMUSG00000024518_PAS1	18	-	66463469
ENSG00000153485_PAS1	14	+	92723182	single			ENSMUSG00000046675_PAS2	12	+	97424855
ENSG00000068912_PAS3	2	+	53956937	single			ENSMUSG00000020311_PAS1	11	-	30827172
ENSG00000023287_PAS2	8	-	53698003	tandem	major	broad	ENSMUSG00000025907_PAS3	1	+	6289382	major	broad
ENSG00000023287_PAS3	8	-	53697572	tandem	major	narrow	ENSMUSG00000025907_PAS4	1	+	6289792	major	narrow
ENSG00000012963_PAS1	14	+	92763209	single			ENSMUSG00000041712_PAS1	12	+	97455822
ENSG00000175104_PAS1	11	-	36467532	single			ENSMUSG00000027164_PAS1	2	+	101591896
ENSG00000103316_PAS2	16	-	21177345	single			ENSMUSG00000030905_PAS1	7	-	107483119
ENSG00000163818_PAS2	3	-	45840557	single			ENSMUSG00000025245_PAS3	9	-	123712207
ENSG00000166352_PAS1	11	+	36637394	single			ENSMUSG00000027165_PAS1	2	-	101456108
ENSG00000134056_PAS3	5	+	68561042	single			ENSMUSG00000057202_PAS3	13	-	97458902
ENSG00000170634_PAS2	2	+	54443930	single			ENSMUSG00000060923_PAS1	11	-	30401557
ENSG00000133958_PAS1	14	+	93243368	single			ENSMUSG00000021198_PAS1	12	+	97864091
ENSG00000139117_PAS1	12	-	37332429	single			ENSMUSG00000052560_PAS2	15	-	90880188
ENSG00000136156_PAS2	13	+	47734005	tandem	major	narrow	ENSMUSG00000022108_PAS1	14	-	65133492	major	broad
ENSG00000136156_PAS3	13	+	47734181	tandem	minor	broad	ENSMUSG00000022108_PAS2	14	-	65133314	major	broad
ENSG00000164744_PAS1	7	-	47799988	single			ENSMUSG00000040985_PAS1	11	-	8910868
ENSG00000100628_PAS1	14	-	93470266	single			ENSMUSG00000021200_PAS1	12	-	98001696
ENSG00000164978_PAS1	9	+	34333695	single			ENSMUSG00000028443_PAS1	4	+	41572315
ENSG00000141030_PAS1	17	-	17090876	single			ENSMUSG00000019373_PAS1	11	-	59430333
ENSG00000187735_PAS2	8	-	55042551	single			ENSMUSG00000033813_PAS2	1	+	4908878
ENSG00000183696_PAS1	7	+	47921252	single			ENSMUSG00000020407_PAS1	11	+	9030960
ENSG00000145309_PAS1	4	+	71383592	single			ENSMUSG00000007907_PAS1	5	+	86774176
ENSG00000115306_PAS1	2	+	54808118	tandem	minor	narrow	ENSMUSG00000020315_PAS1	11	-	29995289	minor	narrow
ENSG00000115306_PAS3	2	+	54808462	tandem	major	broad	ENSMUSG00000020315_PAS2	11	-	29994963	major	broad
ENSG00000089737_PAS1	14	-	93587024	single			ENSMUSG00000041645_PAS1	12	-	98087051
ENSG00000120992_PAS1	8	-	55121492	single			ENSMUSG00000025903_PAS1	1	+	4858553
ENSG00000171819_PAS1	1	+	11190303	single			ENSMUSG00000028989_PAS2	4	-	146381125
ENSG00000140740_PAS2	16	+	21902174	single			ENSMUSG00000030884_PAS1	7	+	107954669
ENSG00000133027_PAS1	17	-	17349604	single			ENSMUSG00000000301_PAS1	11	-	59583158
ENSG00000166199_PAS2	11	+	43898392	single			ENSMUSG00000040174_PAS1	2	-	93874621
ENSG00000164736_PAS1	8	+	55535484	tandem	major	narrow	ENSMUSG00000025902_PAS1	1	-	4504037	major	narrow
ENSG00000164736_PAS2	8	+	55536005	tandem	major	broad	ENSMUSG00000025902_PAS2	1	-	4503579	major	broad
ENSG00000136161_PAS1	13	-	47961102	single			ENSMUSG00000022106_PAS3	14	+	64954932
ENSG00000164972_PAS1	9	-	34369020	single			ENSMUSG00000028441_PAS1	4	-	41596419
ENSG00000180592_PAS1	10	-	21842416	single			ENSMUSG00000054074_PAS1	2	-	18100094
ENSG00000132465_PAS3	4	-	71886296	single			ENSMUSG00000061915_PAS2	5	-	87298338
ENSG00000018189_PAS1	4	+	72022299	single			ENSMUSG00000029291_PAS1	5	+	87419089
ENSG00000164970_PAS1	9	-	34388192	single			ENSMUSG00000028439_PAS1	4	-	41609104
ENSG00000140280_PAS1	15	-	49802561	single			ENSMUSG00000032184_PAS1	9	+	75971814
ENSG00000128872_PAS4	15	+	49895848	single			ENSMUSG00000032186_PAS4	9	-	75899666
ENSG00000147507_PAS2	8	+	57086490	single			ENSMUSG00000042228_PAS2	4	+	3718222
ENSG00000188086_PAS1	3	-	46728611	single			ENSMUSG00000048752_PAS1	9	+	110868783
ENSG00000173542_PAS1	4	+	72218918	single			ENSMUSG00000006262_PAS7	5	+	87539570
ENSG00000072310_PAS1	17	-	17655391	single			ENSMUSG00000020538_PAS2	11	-	59811629
ENSG00000058600_PAS2	16	+	22253257	single			ENSMUSG00000030880_PAS2	7	+	108241644
ENSG00000122735_PAS1	9	+	34510981	single			ENSMUSG00000061322_PAS1	4	+	41729553
ENSG00000162994_PAS2	2	-	55314437	single			ENSMUSG00000020461_PAS1	11	+	29473912
ENSG00000140743_PAS1	16	-	22264760	single			ENSMUSG00000030878_PAS1	7	-	108252440
ENSG00000166477_PAS1	15	-	50017516	single			ENSMUSG00000042487_PAS1	9	+	75800472
ENSG00000181195_PAS1	8	-	57516071	single			ENSMUSG00000045573_PAS1	4	-	4060684
ENSG00000188488_PAS1	14	+	94129208	single			ENSMUSG00000041550_PAS1	12	+	98815257
ENSG00000069956_PAS2	15	+	50145632	single			ENSMUSG00000042688_PAS2	9	-	75720946
ENSG00000169122_PAS1	8	+	59223896	single			ENSMUSG00000049119_PAS2	4	+	5728247
ENSG00000122756_PAS1	9	-	34541430	single			ENSMUSG00000028444_PAS1	4	-	41748902
ENSG00000100345_PAS2	22	-	35001827	single			ENSMUSG00000022443_PAS2	15	-	78087817
ENSG00000152942_PAS3	5	+	68746382	single			ENSMUSG00000021635_PAS2	13	-	97323241
ENSG00000137575_PAS3	8	+	59659083	single			ENSMUSG00000028249_PAS5	4	+	6323751
ENSG00000171953_PAS1	17	-	17862304	single			ENSMUSG00000042709_PAS1	11	-	60013585
ENSG00000106078_PAS3	7	-	50858119	single			ENSMUSG00000020173_PAS1	11	-	12131471
ENSG00000168447_PAS1	16	+	23300115	single			ENSMUSG00000030873_PAS1	7	+	109216201
ENSG00000035681_PAS1	8	-	59658624	single			ENSMUSG00000028245_PAS1	4	-	6323361
ENSG00000137100_PAS1	9	-	34603549	tandem	major	broad	ENSMUSG00000028447_PAS1	4	-	41806352	major	broad
ENSG00000137100_PAS2	9	-	34600493	tandem	major	broad	ENSMUSG00000028447_PAS2	4	-	41803435	minor	narrow
ENSG00000165959_PAS1	14	-	94727618	single			ENSMUSG00000021097_PAS1	12	-	99484285
ENSG00000138041_PAS2	2	-	55687166	single			ENSMUSG00000020463_PAS4	11	+	29115569
ENSG00000101542_PAS1	18	+	57373990	single			ENSMUSG00000050840_PAS1	1	+	104916828
ENSG00000101333_PAS1	20	+	9409120	single			ENSMUSG00000039943_PAS1	2	+	135763610
ENSG00000018236_PAS1	12	+	39750313	single			ENSMUSG00000055022_PAS1	15	+	92758758
ENSG00000152939_PAS1	5	+	68775795	single			ENSMUSG00000021636_PAS1	13	-	97300450
ENSG00000104388_PAS1	8	+	61696050	tandem	minor	broad	ENSMUSG00000047187_PAS1	4	+	8533812	minor	broad
ENSG00000104388_PAS3	8	+	61697106	tandem	major	broad	ENSMUSG00000047187_PAS2	4	+	8534851	major	broad
ENSG00000015153_PAS1	12	-	40840111	tandem	major	broad	ENSMUSG00000022634_PAS1	15	-	93701186	minor	broad
ENSG00000015153_PAS2	12	-	40839512	tandem	major	narrow	ENSMUSG00000022634_PAS2	15	-	93700615	major	broad
ENSG00000121653_PAS1	11	+	45884588	single			ENSMUSG00000027223_PAS1	2	-	92277669
ENSG00000197563_PAS2	18	-	57863161	single			ENSMUSG00000056536_PAS1	1	-	105442583
ENSG00000091542_PAS1	17	+	18053990	single			ENSMUSG00000042650_PAS1	11	+	60168445
ENSG00000115380_PAS1	2	-	56005400	single			ENSMUSG00000020467_PAS1	11	+	28822300
ENSG00000197535_PAS2	15	-	50392658	tandem	minor	broad	ENSMUSG00000034593_PAS1	9	+	75550573	minor	broad
ENSG00000197535_PAS4	15	-	50386777	tandem	major	broad	ENSMUSG00000034593_PAS3	9	+	75555874	major	broad
ENSG00000103353_PAS2	16	+	23489680	single			ENSMUSG00000030870_PAS1	7	+	109376535
ENSG00000168398_PAS1	14	+	95780253	single			ENSMUSG00000021070_PAS1	12	+	100314101
ENSG00000083093_PAS1	16	-	23521990	single			ENSMUSG00000044702_PAS1	7	-	109404955
ENSG00000177182_PAS5	8	+	62576737	single			ENSMUSG00000041216_PAS4	4	+	9378830
ENSG00000055813_PAS3	2	+	56524957	single			ENSMUSG00000032878_PAS1	11	-	28282717
ENSG00000066739_PAS2	14	-	95820837	single			ENSMUSG00000041341_PAS2	12	-	100335002
ENSG00000088727_PAS1	3	-	47244889	single			ENSMUSG00000032489_PAS1	9	+	110524938
ENSG00000166851_PAS1	16	+	23609189	single			ENSMUSG00000030867_PAS1	7	+	109467554
ENSG00000128989_PAS1	15	-	50630676	single			ENSMUSG00000007656_PAS2	9	+	75390330
ENSG00000047346_PAS2	15	-	50660822	single			ENSMUSG00000034858_PAS2	9	+	75366183
ENSG00000134444_PAS1	18	+	58125333	single			ENSMUSG00000026319_PAS1	1	+	105726366
ENSG00000100362_PAS1	22	-	35521248	single			ENSMUSG00000005716_PAS1	15	-	78518744
ENSG00000180828_PAS1	8	+	65658739	single			ENSMUSG00000025128_PAS1	3	+	17709253
ENSG00000115392_PAS2	2	-	58298031	single			ENSMUSG00000004018_PAS2	11	+	26367443
ENSG00000114648_PAS1	3	+	47363306	single			ENSMUSG00000054792_PAS1	9	-	110425679
ENSG00000100365_PAS1	22	+	35598557	single			ENSMUSG00000033358_PAS1	15	+	78589142
ENSG00000076201_PAS1	3	+	47429925	single			ENSMUSG00000036057_PAS1	9	-	110384947
ENSG00000168283_PAS3	10	+	22659998	tandem	minor	broad	ENSMUSG00000026739_PAS2	2	+	18741701	minor	broad
ENSG00000168283_PAS4	10	+	22660059	tandem	minor	narrow	ENSMUSG00000026739_PAS3	2	+	18741759	minor	broad
ENSG00000168283_PAS5	10	+	22660188	tandem	major	narrow	ENSMUSG00000026739_PAS4	2	+	18741887	major	narrow
ENSG00000066855_PAS2	8	+	66784595	single			ENSMUSG00000027601_PAS3	3	+	18888553
ENSG00000119866_PAS1	2	-	60590945	single			ENSMUSG00000000861_PAS1	11	+	24068760
ENSG00000147570_PAS2	8	+	67175057	single			ENSMUSG00000027606_PAS1	3	+	19285291
ENSG00000081913_PAS2	18	+	58798645	single			ENSMUSG00000044340_PAS1	1	+	106365304
ENSG00000127152_PAS1	14	-	98705380	single			ENSMUSG00000048251_PAS2	12	-	102659238
ENSG00000128311_PAS1	22	-	35731407	single			ENSMUSG00000044986_PAS1	15	-	78726113
ENSG00000171791_PAS5	18	-	58941559	single			ENSMUSG00000057329_PAS1	1	-	106511150
ENSG00000183576_PAS1	14	-	98934616	tandem	NA	NA	ENSMUSG00000056770_PAS1	12	-	102855945	NA	NA
ENSG00000183576_PAS2	14	-	98933840	tandem	NA	NA	ENSMUSG00000056770_PAS4	12	-	102855290	NA	NA
ENSG00000128309_PAS1	22	+	35750353	single			ENSMUSG00000033287_PAS1	15	+	78740564
ENSG00000176974_PAS4	17	-	18171913	single			ENSMUSG00000020534_PAS2	11	-	60400645
ENSG00000130962_PAS1	X	+	37072736	single			ENSMUSG00000047996_PAS2	X	-	70006613
ENSG00000090061_PAS2	14	+	99047599	single			ENSMUSG00000021258_PAS1	12	+	102951917
ENSG00000163832_PAS1	3	-	47512135	single			ENSMUSG00000054836_PAS1	9	+	110319628
ENSG00000119541_PAS2	18	-	59207519	single			ENSMUSG00000009907_PAS4	1	-	106744106
ENSG00000114646_PAS1	3	-	47578733	single			ENSMUSG00000032482_PAS1	9	+	110260369
ENSG00000175073_PAS1	8	-	67709185	tandem	major	broad	ENSMUSG00000045210_PAS1	1	-	9793039	major	narrow
ENSG00000175073_PAS2	8	-	67708024	tandem	major	broad	ENSMUSG00000045210_PAS2	1	-	9791962	major	broad
ENSG00000175073_PAS3	8	-	67704740	tandem	NA	NA	ENSMUSG00000045210_PAS7	1	-	9788603	NA	NA
ENSG00000175073_PAS4	8	-	67703276	tandem	NA	NA	ENSMUSG00000045210_PAS9	1	-	9787293	NA	NA
ENSG00000151239_PAS2	12	-	42473795	single			ENSMUSG00000022451_PAS3	15	-	95002535
ENSG00000171016_PAS1	15	-	53620378	single			ENSMUSG00000034910_PAS3	9	+	73269025
ENSG00000139173_PAS1	12	+	43069807	single			ENSMUSG00000063296_PAS1	15	+	95523770
ENSG00000110497_PAS1	11	-	46374540	single			ENSMUSG00000040506_PAS1	2	+	91812907
ENSG00000047597_PAS1	X	+	37347585	single			ENSMUSG00000015342_PAS2	X	+	7646030
ENSG00000066629_PAS3	14	+	99477608	single			ENSMUSG00000058070_PAS1	12	+	103292624
ENSG00000069869_PAS2	15	-	53906423	single			ENSMUSG00000032216_PAS3	9	+	73066983
ENSG00000173209_PAS2	2	+	61325932	single			ENSMUSG00000020288_PAS1	11	-	23385642
ENSG00000177119_PAS1	12	+	44112397	single			ENSMUSG00000064210_PAS2	15	+	96405051
ENSG00000183473_PAS1	22	-	35924777	single			ENSMUSG00000044933_PAS1	15	-	78863564
ENSG00000137077_PAS1	9	-	34699004	single			ENSMUSG00000057744_PAS1	4	-	42018614
ENSG00000132153_PAS1	3	+	47866686	single			ENSMUSG00000032480_PAS1	9	-	110068496
ENSG00000102786_PAS2	13	-	50837832	tandem	minor	broad	ENSMUSG00000035161_PAS1	14	-	54684432	minor	narrow
ENSG00000102786_PAS4	13	-	50837365	tandem	major	narrow	ENSMUSG00000035161_PAS2	14	-	54683916	major	broad
ENSG00000175224_PAS2	11	+	46652643	single			ENSMUSG00000027244_PAS1	2	-	91568685
ENSG00000187791_PAS1	9	-	34879063	single			ENSMUSG00000050141_PAS1	4	-	42113309
ENSG00000121022_PAS1	8	-	68117871	single			ENSMUSG00000025917_PAS1	1	-	10093943
ENSG00000150867_PAS3	10	-	22863908	single			ENSMUSG00000026737_PAS1	2	-	18898013
ENSG00000175220_PAS1	11	-	46655210	single			ENSMUSG00000027247_PAS2	2	+	91566377
ENSG00000011021_PAS1	1	+	11837451	single			ENSMUSG00000029016_PAS1	4	-	145890202
ENSG00000166897_PAS1	22	-	36088501	single			ENSMUSG00000043460_PAS1	15	-	78993896
ENSG00000137094_PAS1	9	+	34988418	single			ENSMUSG00000036052_PAS1	4	+	42203822
ENSG00000100811_PAS1	14	+	99814558	tandem	minor	broad	ENSMUSG00000021264_PAS1	12	+	103570058	major	broad
ENSG00000100811_PAS2	14	+	99814678	tandem	minor	narrow	ENSMUSG00000021264_PAS2	12	+	103570182	minor	broad
ENSG00000100811_PAS3	14	+	99815285	tandem	NA	NA	ENSMUSG00000021264_PAS3	12	+	103570741	NA	NA
ENSG00000100811_PAS4	14	+	99818878	tandem	major	narrow	ENSMUSG00000021264_PAS5	12	+	103573696	major	broad
ENSG00000180210_PAS1	11	+	46717631	single			ENSMUSG00000027249_PAS1	2	-	91519380
ENSG00000047849_PAS2	3	-	47868056	tandem	major	broad	ENSMUSG00000032479_PAS1	9	+	110067346	major	broad
ENSG00000047849_PAS3	3	-	47867190	tandem	major	narrow	ENSMUSG00000032479_PAS2	9	+	110068121	major	broad
ENSG00000140107_PAS1	14	+	99866461	single			ENSMUSG00000048856_PAS1	12	+	103610363
ENSG00000134294_PAS1	12	-	45040619	tandem	minor	broad	ENSMUSG00000022462_PAS2	15	-	97118574	minor	broad
ENSG00000134294_PAS3	12	-	45038532	tandem	minor	narrow	ENSMUSG00000022462_PAS3	15	-	97116663	minor	broad
ENSG00000134294_PAS4	12	-	45038239	tandem	major	broad	ENSMUSG00000022462_PAS6	15	-	97116400	major	broad
ENSG00000187516_PAS1	X	+	37606780	single			ENSMUSG00000040456_PAS1	X	+	8179224
ENSG00000132640_PAS1	20	+	11855243	single			ENSMUSG00000062098_PAS2	2	+	138036444
ENSG00000082898_PAS1	2	-	61617491	tandem	minor	broad	ENSMUSG00000020290_PAS1	11	+	23191793	minor	broad
ENSG00000082898_PAS2	2	-	61616721	tandem	major	broad	ENSMUSG00000020290_PAS3	11	+	23192579	major	broad
ENSG00000066777_PAS3	8	-	68272463	single			ENSMUSG00000050720_PAS1	1	-	10206580
ENSG00000164326_PAS2	5	+	71052628	single			ENSMUSG00000021647_PAS1	13	-	96642521
ENSG00000138768_PAS3	4	+	77092543	single			ENSMUSG00000029407_PAS1	5	+	91028725
ENSG00000175216_PAS1	11	-	46721669	single			ENSMUSG00000040549_PAS1	2	+	91514723
ENSG00000168267_PAS1	10	+	23523185	single			ENSMUSG00000026735_PAS1	2	+	19503254
ENSG00000101230_PAS1	20	+	13229298	single			ENSMUSG00000039051_PAS1	2	+	139507603
ENSG00000158865_PAS1	16	+	24830444	single			ENSMUSG00000030769_PAS1	7	+	110752993
ENSG00000165280_PAS1	9	-	35046904	tandem	major	broad	ENSMUSG00000028452_PAS1	4	-	42225412	major	broad
ENSG00000165280_PAS2	9	-	35046561	tandem	major	broad	ENSMUSG00000028452_PAS3	4	-	42225057	major	broad
ENSG00000166479_PAS4	18	-	64491907	single			ENSMUSG00000024614_PAS4	18	+	91024707
ENSG00000100083_PAS1	22	+	36354070	single			ENSMUSG00000033128_PAS1	15	+	79221141
ENSG00000120549_PAS2	10	+	24876419	single			ENSMUSG00000036617_PAS1	2	+	20866103
ENSG00000164045_PAS1	3	-	48173672	single			ENSMUSG00000032477_PAS2	9	+	109878233
ENSG00000134569_PAS1	11	-	46834995	single			ENSMUSG00000027253_PAS1	2	+	91407957
ENSG00000149179_PAS1	11	+	47142503	single			ENSMUSG00000040591_PAS1	2	-	91170927
ENSG00000140750_PAS1	16	-	24838215	single			ENSMUSG00000030766_PAS2	7	-	110759018
ENSG00000111405_PAS1	12	-	46389787	single			ENSMUSG00000022468_PAS1	15	-	98170058
ENSG00000115504_PAS1	2	+	63185270	single			ENSMUSG00000042302_PAS1	11	-	21901398
ENSG00000196715_PAS1	7	+	64863949	tandem	NA	NA	ENSMUSG00000049414_PAS1	5	+	127545625	NA	NA
ENSG00000196715_PAS3	7	+	64867682	tandem	NA	NA	ENSMUSG00000049414_PAS2	5	+	127549428	NA	NA
ENSG00000165912_PAS1	11	-	47155681	single			ENSMUSG00000027257_PAS1	2	+	91158728
ENSG00000157107_PAS1	5	+	72422104	single			ENSMUSG00000041685_PAS2	13	-	95461938
ENSG00000100094_PAS1	22	+	36387439	single			ENSMUSG00000061800_PAS1	15	+	79246074
ENSG00000134574_PAS1	11	+	47217339	single			ENSMUSG00000002109_PAS2	2	-	91105647
ENSG00000169910_PAS1	7	+	65002085	single			ENSMUSG00000025533_PAS1	5	-	127574244
ENSG00000115507_PAS1	2	+	63196615	single			ENSMUSG00000005917_PAS1	11	-	21890339
ENSG00000170677_PAS2	18	+	66148411	single			ENSMUSG00000056153_PAS1	18	-	89352038
ENSG00000014641_PAS1	2	+	63745979	single			ENSMUSG00000020321_PAS1	11	-	21452816
ENSG00000169245_PAS1	4	-	77299452	single			ENSMUSG00000034855_PAS1	5	-	91172490
ENSG00000169248_PAS1	4	-	77312130	single			ENSMUSG00000060183_PAS3	5	-	91185948
ENSG00000145741_PAS1	5	+	72837075	single			ENSMUSG00000021660_PAS1	13	-	95043639
ENSG00000141668_PAS1	18	-	68354897	single			ENSMUSG00000024647_PAS1	18	+	87232868
ENSG00000197102_PAS1	14	+	101586881	single			ENSMUSG00000018707_PAS1	12	+	105413337
ENSG00000182601_PAS2	16	+	26056506	single			ENSMUSG00000051085_PAS1	7	+	111872134
ENSG00000156219_PAS1	4	+	77391115	single			ENSMUSG00000034842_PAS1	5	+	91240466
ENSG00000100129_PAS1	22	+	36609135	single			ENSMUSG00000033047_PAS1	15	+	79420956
ENSG00000106609_PAS1	7	+	65867687	single			ENSMUSG00000053094_PAS2	5	+	127808409
ENSG00000126524_PAS2	7	-	65896840	single			ENSMUSG00000025337_PAS2	5	-	127810479
ENSG00000083444_PAS1	1	+	11969859	single			ENSMUSG00000019055_PAS1	4	-	145796004
ENSG00000164050_PAS1	3	-	48420267	single			ENSMUSG00000053646_PAS1	9	+	109123446
ENSG00000130810_PAS1	19	+	10082970	single			ENSMUSG00000004100_PAS1	9	+	20819138
ENSG00000141665_PAS1	18	-	69891586	single			ENSMUSG00000034391_PAS1	18	+	85493459
ENSG00000128346_PAS1	22	-	36664233	single			ENSMUSG00000033029_PAS2	15	-	79461213
ENSG00000100142_PAS1	22	+	36688305	single			ENSMUSG00000033020_PAS1	15	+	79478323
ENSG00000137573_PAS4	8	+	70735701	single			ENSMUSG00000016918_PAS4	1	+	12960733
ENSG00000075336_PAS2	18	+	69976999	tandem	NA	NA	ENSMUSG00000024645_PAS2	18	-	85459324	NA	NA
ENSG00000075336_PAS3	18	+	69977063	tandem	NA	NA	ENSMUSG00000024645_PAS3	18	-	85459275	NA	NA
ENSG00000138750_PAS1	4	-	77393201	tandem	minor	broad	ENSMUSG00000034826_PAS1	5	-	91241598	minor	broad
ENSG00000138750_PAS2	4	-	77392997	tandem	major	broad	ENSMUSG00000034826_PAS2	5	-	91241390	major	broad
ENSG00000100146_PAS1	22	-	36692966	single			ENSMUSG00000033006_PAS1	15	-	79481635
ENSG00000143952_PAS2	2	-	64031687	tandem	major	broad	ENSMUSG00000020128_PAS1	11	+	21215949	major	narrow
ENSG00000143952_PAS3	2	-	64030937	tandem	major	narrow	ENSMUSG00000020128_PAS4	11	+	21216693	major	broad
ENSG00000143952_PAS4	2	-	64030143	tandem	minor	narrow	ENSMUSG00000020128_PAS5	11	+	21217444	minor	narrow
ENSG00000080824_PAS3	14	-	101617144	single			ENSMUSG00000021270_PAS2	12	-	105437442
ENSG00000166347_PAS1	18	-	70071512	single			ENSMUSG00000024646_PAS1	18	+	85391850
ENSG00000138760_PAS1	4	-	77439786	single			ENSMUSG00000029426_PAS2	5	-	91269833
ENSG00000197329_PAS1	2	-	64231645	single			ENSMUSG00000020134_PAS2	11	+	21045889
ENSG00000165283_PAS1	9	-	35089893	single			ENSMUSG00000028455_PAS1	4	-	42273115
ENSG00000163749_PAS1	4	-	77591372	single			ENSMUSG00000050050_PAS1	5	-	91434143
ENSG00000185274_PAS1	7	+	70623234	single			ENSMUSG00000034040_PAS1	5	-	128443787
ENSG00000067167_PAS1	8	-	71649615	tandem	minor	broad	ENSMUSG00000025935_PAS1	1	-	13670248	minor	broad
ENSG00000067167_PAS2	8	-	71648235	tandem	major	broad	ENSMUSG00000025935_PAS3	1	-	13668818	major	narrow
ENSG00000119862_PAS2	2	+	64600160	single			ENSMUSG00000042363_PAS1	11	-	20719152
ENSG00000139219_PAS1	12	-	46653248	single			ENSMUSG00000022483_PAS1	15	-	98434953
ENSG00000182220_PAS1	X	+	40222125	single			ENSMUSG00000031007_PAS1	X	+	10948461
ENSG00000179833_PAS1	2	-	64770407	single			ENSMUSG00000049800_PAS2	11	+	20548588
ENSG00000157450_PAS3	15	+	57175915	single			ENSMUSG00000032217_PAS2	9	-	70679663
ENSG00000116688_PAS1	1	+	12007825	single			ENSMUSG00000029020_PAS2	4	-	145759541
ENSG00000125870_PAS1	20	+	16669864	single			ENSMUSG00000008333_PAS1	2	+	142823718
ENSG00000157456_PAS1	15	+	57204535	single			ENSMUSG00000032218_PAS1	9	-	70662024
ENSG00000180011_PAS2	18	-	71040369	single			ENSMUSG00000049090_PAS1	18	+	84609438
ENSG00000047578_PAS2	16	+	27699193	single			ENSMUSG00000032743_PAS1	7	+	113347796
ENSG00000104313_PAS1	8	-	72272224	single			ENSMUSG00000025932_PAS1	1	-	14322757
ENSG00000116691_PAS1	1	+	12026361	single			ENSMUSG00000029022_PAS1	4	-	145746734
ENSG00000138071_PAS4	2	+	65410036	single			ENSMUSG00000020152_PAS2	11	-	19957878
ENSG00000169180_PAS1	16	-	28016803	single			ENSMUSG00000000131_PAS1	7	-	113575018
ENSG00000198369_PAS1	2	-	65449639	single			ENSMUSG00000045671_PAS1	11	+	19919595
ENSG00000164346_PAS1	5	+	74108390	single			ENSMUSG00000060739_PAS1	13	-	93862179
ENSG00000110514_PAS1	11	+	47308141	single			ENSMUSG00000040687_PAS1	2	-	91031420
ENSG00000156234_PAS1	4	+	78890162	single			ENSMUSG00000023078_PAS1	5	+	93268025
ENSG00000125851_PAS1	20	+	17410922	tandem	major	broad	ENSMUSG00000027419_PAS1	2	+	143566008	major	narrow
ENSG00000125851_PAS3	20	+	17412852	tandem	minor	broad	ENSMUSG00000027419_PAS2	2	+	143567904	minor	broad
ENSG00000125851_PAS4	20	+	17413218	tandem	minor	broad	ENSMUSG00000027419_PAS3	2	+	143568259	minor	narrow
ENSG00000138767_PAS1	4	-	78997271	tandem	minor	broad	ENSMUSG00000034724_PAS1	5	-	93381705	minor	narrow
ENSG00000138767_PAS2	4	-	78991721	tandem	major	broad	ENSMUSG00000034724_PAS6	5	-	93376450	major	broad
ENSG00000131323_PAS1	14	+	102447589	single			ENSMUSG00000021277_PAS3	12	+	106011721
ENSG00000164054_PAS1	3	-	48484280	single			ENSMUSG00000025647_PAS2	9	+	109062527
ENSG00000140299_PAS3	15	-	57742356	tandem	major	broad	ENSMUSG00000011958_PAS2	9	+	70255242	major	broad
ENSG00000140299_PAS4	15	-	57738637	tandem	major	broad	ENSMUSG00000011958_PAS4	9	+	70258643	minor	broad
ENSG00000152556_PAS1	12	+	46826153	single			ENSMUSG00000033065_PAS1	15	+	98591400
ENSG00000113161_PAS1	5	+	74691994	tandem	NA	NA	ENSMUSG00000021670_PAS1	13	-	93383713	NA	NA
ENSG00000113161_PAS5	5	+	74693674	tandem	major	broad	ENSMUSG00000021670_PAS4	13	-	93382182	major	broad
ENSG00000100216_PAS1	22	+	37404989	single			ENSMUSG00000022427_PAS2	15	+	80000455
ENSG00000100221_PAS1	22	-	37406127	single			ENSMUSG00000022426_PAS1	15	-	80001844
ENSG00000108641_PAS1	17	-	19187084	single			ENSMUSG00000001039_PAS1	11	+	61125465
ENSG00000177875_PAS1	12	+	46865976	single			ENSMUSG00000029875_PAS1	15	+	98628956
ENSG00000125868_PAS1	20	+	17535876	tandem	minor	broad	ENSMUSG00000015932_PAS1	2	+	143694298	major	broad
ENSG00000125868_PAS4	20	+	17536000	tandem	minor	narrow	ENSMUSG00000015932_PAS2	2	+	143694429	major	broad
ENSG00000125868_PAS8	20	+	17536886	tandem	major	narrow	ENSMUSG00000015932_PAS3	2	+	143695300	major	broad
ENSG00000167528_PAS1	12	-	47020177	single			ENSMUSG00000022987_PAS1	15	-	98744849
ENSG00000121039_PAS3	8	+	74400064	single			ENSMUSG00000025921_PAS2	1	+	16298812
ENSG00000143971_PAS1	2	+	67548975	single			ENSMUSG00000016984_PAS1	11	-	17835651
ENSG00000114270_PAS1	3	-	48576510	single			ENSMUSG00000025650_PAS1	9	+	108989684
ENSG00000125844_PAS2	20	-	17542325	single			ENSMUSG00000027422_PAS2	2	-	143699375
ENSG00000100242_PAS1	22	-	37455233	single			ENSMUSG00000042524_PAS1	15	-	80051662
ENSG00000105401_PAS1	19	-	10362809	single			ENSMUSG00000019471_PAS1	9	-	21073059
ENSG00000124486_PAS3	X	+	40849494	single			ENSMUSG00000031010_PAS4	X	+	11502651
ENSG00000066336_PAS1	11	-	47332988	single			ENSMUSG00000002111_PAS1	2	+	91009815
ENSG00000167531_PAS1	12	-	47247735	single			ENSMUSG00000022991_PAS1	15	-	98940719
ENSG00000166484_PAS1	17	+	19227450	single			ENSMUSG00000001034_PAS1	11	-	61101359
ENSG00000100664_PAS3	14	+	102879259	single			ENSMUSG00000021282_PAS4	12	+	106290908
ENSG00000138759_PAS2	4	+	79822578	single			ENSMUSG00000034687_PAS1	5	+	94091626
ENSG00000100246_PAS2	22	-	37499014	single			ENSMUSG00000022420_PAS1	15	-	80089047
ENSG00000165915_PAS1	11	+	47394620	single			ENSMUSG00000002105_PAS1	2	-	90955850
ENSG00000104343_PAS2	8	-	74868172	single			ENSMUSG00000025939_PAS2	1	-	16739929
ENSG00000136099_PAS1	13	-	52316113	single			ENSMUSG00000036422_PAS1	14	-	71540299
ENSG00000166482_PAS1	17	-	19227570	single			ENSMUSG00000042436_PAS1	11	+	61101244
ENSG00000102837_PAS2	13	+	52523882	single			ENSMUSG00000022026_PAS1	14	+	71802352
ENSG00000104381_PAS3	8	+	75441658	single			ENSMUSG00000025777_PAS3	1	+	17370789
ENSG00000010256_PAS1	3	-	48611443	single			ENSMUSG00000025651_PAS1	9	+	108954430
ENSG00000165917_PAS1	11	-	47415891	single			ENSMUSG00000002104_PAS1	2	+	90939788
ENSG00000121005_PAS3	8	+	76108087	single			ENSMUSG00000025776_PAS2	1	+	17969188
ENSG00000091656_PAS2	8	+	77942071	single			ENSMUSG00000025255_PAS1	3	+	5444691
ENSG00000182718_PAS1	15	-	58426828	single			ENSMUSG00000032231_PAS1	9	+	69739537
ENSG00000129347_PAS2	19	-	10524761	single			ENSMUSG00000035047_PAS1	9	-	21209844
ENSG00000149474_PAS2	20	+	18117015	single			ENSMUSG00000027425_PAS1	2	+	144159623
ENSG00000104427_PAS2	8	+	79794550	single			ENSMUSG00000043542_PAS2	3	+	7577300
ENSG00000167535_PAS1	12	+	47508991	single			ENSMUSG00000003352_PAS1	15	+	99105305
ENSG00000100321_PAS1	22	+	38106079	single			ENSMUSG00000022415_PAS1	15	+	80447467
ENSG00000104435_PAS1	8	+	80740632	tandem	NA	NA	ENSMUSG00000027500_PAS1	3	+	8597031	NA	NA
ENSG00000104435_PAS2	8	+	80740946	tandem	NA	NA	ENSMUSG00000027500_PAS2	3	+	8597350	NA	NA
ENSG00000164683_PAS2	8	-	80838801	single			ENSMUSG00000040289_PAS1	3	-	8699034
ENSG00000123444_PAS1	11	-	47550326	single			ENSMUSG00000005505_PAS1	2	+	90804616
ENSG00000060069_PAS1	18	+	75615489	single			ENSMUSG00000033323_PAS1	18	-	80834064
ENSG00000048707_PAS2	1	+	12503687	single			ENSMUSG00000020220_PAS1	4	-	143310078
ENSG00000128268_PAS1	22	+	38212697	single			ENSMUSG00000042428_PAS1	15	+	80543489
ENSG00000129353_PAS1	19	+	10616232	single			ENSMUSG00000057193_PAS1	9	+	21291407
ENSG00000100335_PAS3	22	+	38237900	tandem	NA	NA	ENSMUSG00000022412_PAS3	15	+	80580733	NA	NA
ENSG00000100335_PAS4	22	+	38238633	tandem	NA	NA	ENSMUSG00000022412_PAS4	15	+	80581340	NA	NA
ENSG00000109919_PAS2	11	-	47595491	tandem	NA	NA	ENSMUSG00000027282_PAS1	2	+	90760643	NA	NA
ENSG00000109919_PAS3	11	-	47595445	tandem	NA	NA	ENSMUSG00000027282_PAS2	2	+	90760695	NA	NA
ENSG00000128272_PAS1	22	+	38243185	single			ENSMUSG00000042406_PAS1	15	+	80585511
ENSG00000197991_PAS1	13	-	60881996	single			ENSMUSG00000050505_PAS3	14	-	80328009
ENSG00000134287_PAS2	12	-	47616260	single			ENSMUSG00000051853_PAS1	15	-	99198710
ENSG00000136758_PAS1	10	-	27440674	single			ENSMUSG00000026775_PAS2	2	+	23157269
ENSG00000169884_PAS1	12	-	47645391	single			ENSMUSG00000022996_PAS1	15	-	99232982
ENSG00000101544_PAS1	18	+	75998412	tandem	minor	narrow	ENSMUSG00000053950_PAS1	18	-	80549620	major	broad
ENSG00000101544_PAS2	18	+	75999217	tandem	major	broad	ENSMUSG00000053950_PAS2	18	-	80548926	major	narrow
ENSG00000170323_PAS1	8	-	82553483	single			ENSMUSG00000062515_PAS1	3	-	10263536
ENSG00000109920_PAS2	11	-	47694646	single			ENSMUSG00000008200_PAS1	2	+	90674532
ENSG00000197416_PAS1	8	-	82599777	single			ENSMUSG00000027530_PAS1	3	-	10304987
ENSG00000087338_PAS3	2	+	70019035	single			ENSMUSG00000001157_PAS3	6	-	87025214
ENSG00000133731_PAS2	8	-	82732770	single			ENSMUSG00000027531_PAS3	3	-	10373202
ENSG00000138670_PAS1	4	-	82704730	single			ENSMUSG00000029333_PAS1	5	-	96535473
ENSG00000030066_PAS1	11	-	47756389	single			ENSMUSG00000051329_PAS1	2	+	90630386
ENSG00000100711_PAS1	14	+	103269753	single			ENSMUSG00000021286_PAS2	12	+	106580030
ENSG00000150361_PAS1	13	-	69172727	single			ENSMUSG00000022076_PAS1	14	-	88275462
ENSG00000059728_PAS1	2	+	70078341	tandem	minor	broad	ENSMUSG00000001156_PAS1	6	-	86983510	minor	broad
ENSG00000059728_PAS2	2	+	70079423	tandem	major	narrow	ENSMUSG00000001156_PAS2	6	-	86982661	major	broad
ENSG00000059728_PAS3	2	+	70081721	tandem	major	broad	ENSMUSG00000001156_PAS3	6	-	86980726	major	broad
ENSG00000179818_PAS1	2	-	70098877	single			ENSMUSG00000033508_PAS1	6	+	86963550
ENSG00000149177_PAS1	11	+	48148966	single			ENSMUSG00000025314_PAS1	2	-	90326951
ENSG00000156411_PAS1	14	-	103448607	single			ENSMUSG00000021290_PAS1	12	-	106711854
ENSG00000178537_PAS1	3	-	48869364	single			ENSMUSG00000032602_PAS2	9	+	108692098
ENSG00000177479_PAS2	3	+	48997971	single			ENSMUSG00000057117_PAS2	9	-	108609939
ENSG00000156414_PAS1	14	+	103588433	single			ENSMUSG00000054003_PAS1	12	+	106818959
ENSG00000189221_PAS1	X	+	43360256	tandem	minor	narrow	ENSMUSG00000025037_PAS1	X	+	15017352	major	broad
ENSG00000189221_PAS3	X	+	43362316	tandem	major	broad	ENSMUSG00000025037_PAS4	X	+	15019533	minor	broad
ENSG00000138668_PAS1	4	-	83632320	tandem	minor	broad	ENSMUSG00000000568_PAS1	5	-	97284584	minor	broad
ENSG00000138668_PAS2	4	-	83632168	tandem	major	narrow	ENSMUSG00000000568_PAS2	5	-	97284425	major	broad
ENSG00000184110_PAS1	16	+	28654418	single			ENSMUSG00000030738_PAS1	7	-	114021628
ENSG00000120539_PAS1	10	+	27515759	single			ENSMUSG00000026779_PAS3	2	-	23078148
ENSG00000106089_PAS1	7	-	72558192	single			ENSMUSG00000007207_PAS1	5	+	132496207
ENSG00000133740_PAS1	8	+	86314003	single			ENSMUSG00000027552_PAS2	3	+	14687561
ENSG00000069535_PAS1	X	-	43382114	single			ENSMUSG00000040147_PAS1	X	-	15041005
ENSG00000178252_PAS1	3	+	49028382	single			ENSMUSG00000055246_PAS1	9	-	108579533
ENSG00000162496_PAS1	1	-	12562206	single			ENSMUSG00000060211_PAS1	4	+	143262926
ENSG00000099203_PAS1	19	-	10804115	single			ENSMUSG00000032180_PAS1	9	-	21446728
ENSG00000164879_PAS1	8	+	86548517	single			ENSMUSG00000027559_PAS1	3	+	14928256
ENSG00000124479_PAS1	X	-	43564280	single			ENSMUSG00000040138_PAS1	X	-	15217245
ENSG00000104267_PAS2	8	+	86580973	single			ENSMUSG00000027562_PAS2	3	+	14956493
ENSG00000106077_PAS1	7	-	72595078	single			ENSMUSG00000040532_PAS1	5	+	132457276
ENSG00000142453_PAS1	19	+	10894744	single			ENSMUSG00000032185_PAS1	9	+	21526978
ENSG00000184601_PAS1	14	+	104127228	single			ENSMUSG00000043122_PAS1	12	+	107250890
ENSG00000165215_PAS1	7	-	72627979	single			ENSMUSG00000040546_PAS1	5	+	132432580
ENSG00000171540_PAS2	5	-	76960291	single			ENSMUSG00000021685_PAS1	13	+	91611870
ENSG00000198467_PAS1	9	-	35672011	single			ENSMUSG00000028464_PAS1	4	-	42759805
ENSG00000183690_PAS1	X	-	43764169	single			ENSMUSG00000025038_PAS1	X	-	15463857
ENSG00000171530_PAS1	5	-	77022830	single			ENSMUSG00000042043_PAS1	13	+	91569644
ENSG00000075340_PAS2	2	-	70795577	single			ENSMUSG00000030000_PAS2	6	+	86453310
ENSG00000185052_PAS1	20	+	19651540	single			ENSMUSG00000063873_PAS1	2	+	145394142
ENSG00000196588_PAS1	22	-	39130793	single			ENSMUSG00000042292_PAS1	15	-	81343013
ENSG00000184990_PAS1	14	+	104297035	single			ENSMUSG00000064326_PAS1	12	+	107401099
ENSG00000128285_PAS2	22	+	39403315	single			ENSMUSG00000050164_PAS1	15	+	81572732
ENSG00000100372_PAS2	22	-	39490592	single			ENSMUSG00000022404_PAS1	15	-	81654879
ENSG00000142208_PAS1	14	-	104306734	single			ENSMUSG00000001729_PAS1	12	-	107405783
ENSG00000135451_PAS1	12	+	48011781	single			ENSMUSG00000032783_PAS1	15	+	99544975
ENSG00000132842_PAS1	5	-	77333909	single			ENSMUSG00000021686_PAS1	13	+	91293062
ENSG00000173418_PAS3	20	+	19967088	single			ENSMUSG00000002728_PAS3	2	+	145672679
ENSG00000103642_PAS1	15	+	61221307	single			ENSMUSG00000032370_PAS1	9	-	67199294
ENSG00000185088_PAS1	15	-	61233108	single			ENSMUSG00000036781_PAS1	9	+	67193413
ENSG00000085365_PAS3	5	+	77809859	single			ENSMUSG00000021687_PAS3	13	-	90928236
ENSG00000166128_PAS3	15	+	61347024	single			ENSMUSG00000036943_PAS3	9	-	67085414
ENSG00000145685_PAS2	5	-	77816810	single			ENSMUSG00000045312_PAS3	13	+	90922211
ENSG00000124357_PAS1	2	+	71217418	single			ENSMUSG00000034744_PAS1	6	+	84040602
ENSG00000137076_PAS1	9	-	35687338	single			ENSMUSG00000028465_PAS1	4	-	42776612
ENSG00000099246_PAS2	10	+	27868094	single			ENSMUSG00000024278_PAS1	18	+	6999353
ENSG00000118922_PAS4	13	-	73158234	single			ENSMUSG00000022060_PAS1	14	-	92093247
ENSG00000178952_PAS1	16	-	28761610	single			ENSMUSG00000057562_PAS1	7	+	113965439
ENSG00000100401_PAS1	22	-	39966801	tandem	minor	broad	ENSMUSG00000022391_PAS1	15	-	82042355	minor	broad
ENSG00000100401_PAS2	22	-	39966116	tandem	major	narrow	ENSMUSG00000022391_PAS2	15	-	82041726	major	broad
ENSG00000178188_PAS1	16	+	28793027	single			ENSMUSG00000030733_PAS1	7	-	113941713
ENSG00000136111_PAS2	13	-	74756810	single			ENSMUSG00000033083_PAS1	14	-	93667369
ENSG00000164823_PAS1	8	+	91006991	tandem	major	narrow	ENSMUSG00000041153_PAS1	4	-	15925014	minor	broad
ENSG00000164823_PAS2	8	+	91007798	tandem	minor	broad	ENSMUSG00000041153_PAS2	4	-	15924325	major	broad
ENSG00000164823_PAS3	8	+	91007927	tandem	minor	broad	ENSMUSG00000041153_PAS3	4	-	15924220	minor	narrow
ENSG00000104320_PAS1	8	-	91016836	single			ENSMUSG00000028224_PAS2	4	+	15919687
ENSG00000100403_PAS1	22	+	40079827	tandem	minor	broad	ENSMUSG00000022390_PAS1	15	+	82133347	minor	broad
ENSG00000100403_PAS2	22	+	40080607	tandem	major	broad	ENSMUSG00000022390_PAS2	15	+	82134081	major	narrow
ENSG00000088970_PAS1	20	+	21175256	single			ENSMUSG00000037079_PAS1	2	+	146722652
ENSG00000104327_PAS1	8	-	91140783	tandem	major	broad	ENSMUSG00000028222_PAS2	4	+	15832654	major	broad
ENSG00000104327_PAS2	8	-	91140014	tandem	minor	broad	ENSMUSG00000028222_PAS4	4	+	15833424	major	broad
ENSG00000180694_PAS2	8	-	91704946	tandem	major	broad	ENSMUSG00000043252_PAS1	4	+	15212435	major	broad
ENSG00000180694_PAS3	8	-	91703405	tandem	major	narrow	ENSMUSG00000043252_PAS2	4	+	15213847	minor	broad
ENSG00000123119_PAS1	8	+	92040326	single			ENSMUSG00000040536_PAS4	4	-	14879078
ENSG00000105518_PAS1	19	-	11314457	single			ENSMUSG00000040883_PAS1	9	-	21861129
ENSG00000177548_PAS1	16	-	28823244	single			ENSMUSG00000030727_PAS1	7	+	113920615
ENSG00000166797_PAS1	15	-	62151818	single			ENSMUSG00000032381_PAS1	9	+	66379788
ENSG00000189308_PAS1	4	-	84206108	tandem	major	broad	ENSMUSG00000035310_PAS1	5	-	97769704	minor	narrow
ENSG00000189308_PAS2	4	-	84204053	tandem	major	broad	ENSMUSG00000035310_PAS3	5	-	97767999	major	broad
ENSG00000155099_PAS1	8	-	92076849	tandem	minor	broad	ENSMUSG00000028221_PAS1	4	+	14840425	minor	narrow
ENSG00000155099_PAS2	8	-	92075680	tandem	major	broad	ENSMUSG00000028221_PAS2	4	+	14841583	major	broad
ENSG00000003137_PAS2	2	-	72268022	single			ENSMUSG00000063415_PAS2	6	-	84818499
ENSG00000167074_PAS1	22	+	40119483	tandem	minor	narrow	ENSMUSG00000022389_PAS2	15	+	82164337	minor	broad
ENSG00000167074_PAS2	22	+	40119826	tandem	major	broad	ENSMUSG00000022389_PAS3	15	+	82164677	major	narrow
ENSG00000028528_PAS1	15	+	62217255	single			ENSMUSG00000032382_PAS1	9	-	66328976
ENSG00000138663_PAS1	4	+	84354121	single			ENSMUSG00000035297_PAS1	5	+	97874309
ENSG00000105520_PAS1	19	+	11337367	single			ENSMUSG00000040563_PAS1	9	+	21889001
ENSG00000183864_PAS1	22	-	40154002	single			ENSMUSG00000048546_PAS1	15	-	82185995
ENSG00000164329_PAS1	5	+	79018219	single			ENSMUSG00000042167_PAS3	13	-	89870359
ENSG00000139644_PAS1	12	+	48443049	tandem	major	broad	ENSMUSG00000023010_PAS1	15	+	99869162	minor	broad
ENSG00000139644_PAS2	12	+	48443138	tandem	minor	broad	ENSMUSG00000023010_PAS2	15	+	99869234	minor	broad
ENSG00000139644_PAS3	12	+	48444983	tandem	major	broad	ENSMUSG00000023010_PAS4	15	+	99870595	major	narrow
ENSG00000088930_PAS1	20	+	21318086	single			ENSMUSG00000027433_PAS1	2	+	146830219
ENSG00000178307_PAS1	17	-	21041861	single			ENSMUSG00000043284_PAS1	11	-	60476994
ENSG00000067560_PAS1	3	-	49372052	tandem	minor	broad	ENSMUSG00000007815_PAS1	9	+	108365286	major	narrow
ENSG00000067560_PAS2	3	-	49371934	tandem	minor	broad	ENSMUSG00000007815_PAS2	9	+	108365454	minor	narrow
ENSG00000067560_PAS3	3	-	49371585	tandem	major	narrow	ENSMUSG00000007815_PAS3	9	+	108365811	major	broad
ENSG00000107175_PAS1	9	+	35726994	single			ENSMUSG00000028466_PAS3	4	+	42812153
ENSG00000183908_PAS1	11	+	56715761	single			ENSMUSG00000033937_PAS2	2	-	85082128
ENSG00000134817_PAS1	11	-	56757643	single			ENSMUSG00000044338_PAS1	2	+	85033981
ENSG00000135638_PAS1	2	+	73073128	single			ENSMUSG00000033726_PAS1	6	+	85452656
ENSG00000150051_PAS3	10	-	28001810	single			ENSMUSG00000061013_PAS3	18	-	7144133
ENSG00000144040_PAS1	2	-	73080821	single			ENSMUSG00000033720_PAS1	6	-	85461650
ENSG00000113296_PAS1	5	+	79414861	single			ENSMUSG00000021702_PAS1	13	-	89475137
ENSG00000169682_PAS1	16	+	28903362	single			ENSMUSG00000030741_PAS1	7	-	113844786
ENSG00000167580_PAS1	12	+	48636229	single			ENSMUSG00000023013_PAS1	15	+	100043652
ENSG00000198003_PAS1	19	-	11392273	single			ENSMUSG00000039632_PAS1	9	-	21929897
ENSG00000149136_PAS1	11	-	56850041	single			ENSMUSG00000027067_PAS1	2	+	84941165
ENSG00000169118_PAS1	15	-	62244986	single			ENSMUSG00000032384_PAS1	9	+	66285841
ENSG00000173402_PAS2	3	+	49548050	single			ENSMUSG00000039952_PAS1	9	-	108229003
ENSG00000135631_PAS1	2	-	73213379	single			ENSMUSG00000051343_PAS1	6	-	85585128
ENSG00000161798_PAS1	12	+	48645730	single			ENSMUSG00000044217_PAS1	15	+	100053972
ENSG00000100417_PAS1	22	-	40297407	single			ENSMUSG00000022474_PAS1	15	-	82289117
ENSG00000135632_PAS1	2	+	73366003	single			ENSMUSG00000033706_PAS1	6	+	85695479
ENSG00000164062_PAS1	3	+	49695940	single			ENSMUSG00000032590_PAS1	9	-	108107963
ENSG00000196419_PAS1	22	+	40384542	single			ENSMUSG00000022471_PAS1	15	+	82381000
ENSG00000196361_PAS1	19	-	11423143	single			ENSMUSG00000003410_PAS2	9	-	21954913
ENSG00000186652_PAS1	11	-	56911417	single			ENSMUSG00000027073_PAS1	2	+	84877687
ENSG00000161914_PAS1	19	-	11455245	single			ENSMUSG00000038895_PAS1	9	-	21996289
ENSG00000110881_PAS2	12	+	48763663	single			ENSMUSG00000023017_PAS2	15	+	100162247
ENSG00000039319_PAS1	5	+	79809603	tandem	minor	narrow	ENSMUSG00000021706_PAS2	13	-	89195061	major	narrow
ENSG00000039319_PAS2	5	+	79810476	tandem	major	broad	ENSMUSG00000021706_PAS3	13	-	89194344	major	broad
ENSG00000180304_PAS3	15	-	62766829	single			ENSMUSG00000040652_PAS2	9	+	65930068
ENSG00000070610_PAS1	9	-	35726864	single			ENSMUSG00000028467_PAS1	4	-	42812028
ENSG00000164068_PAS1	3	+	49733963	single			ENSMUSG00000041528_PAS1	9	-	108073945
ENSG00000066117_PAS1	12	+	48780690	single			ENSMUSG00000023018_PAS1	15	+	100175110
ENSG00000109046_PAS4	17	+	22664769	single			ENSMUSG00000017677_PAS1	11	-	78851943
ENSG00000125813_PAS1	20	+	21644620	single			ENSMUSG00000037034_PAS1	2	+	147127590
ENSG00000167588_PAS1	12	+	48790132	tandem	major	narrow	ENSMUSG00000023019_PAS1	15	+	100184918	minor	broad
ENSG00000167588_PAS2	12	+	48791358	tandem	major	broad	ENSMUSG00000023019_PAS2	15	+	100186123	major	narrow
ENSG00000130176_PAS1	19	+	11522138	single			ENSMUSG00000001349_PAS1	9	+	22049984
ENSG00000163624_PAS2	4	+	85929663	single			ENSMUSG00000029330_PAS2	5	+	99168273
ENSG00000130165_PAS1	19	-	11524853	single			ENSMUSG00000013822_PAS1	9	-	22054250
ENSG00000144048_PAS1	2	-	73900988	single			ENSMUSG00000030002_PAS3	6	-	86276067
ENSG00000139624_PAS1	12	-	48809849	single			ENSMUSG00000023021_PAS1	15	-	100196712
ENSG00000164951_PAS1	8	+	95007470	single			ENSMUSG00000049225_PAS2	4	-	11884657
ENSG00000113319_PAS2	5	+	80561729	single			ENSMUSG00000021708_PAS2	13	-	88556389
ENSG00000124356_PAS2	2	+	74001665	single			ENSMUSG00000006906_PAS1	6	-	83781268
ENSG00000100167_PAS1	22	+	40718706	single			ENSMUSG00000022456_PAS1	15	+	82636067
ENSG00000090487_PAS1	15	-	63042417	single			ENSMUSG00000032388_PAS1	9	+	65727226
ENSG00000166793_PAS1	11	-	57169137	single			ENSMUSG00000034059_PAS1	2	+	84632702
ENSG00000185614_PAS1	3	+	49817464	single			ENSMUSG00000042106_PAS1	9	-	108006367
ENSG00000161813_PAS1	12	+	49156506	tandem	major	narrow	ENSMUSG00000023025_PAS1	15	+	100474208	minor	narrow
ENSG00000161813_PAS2	12	+	49158026	tandem	major	broad	ENSMUSG00000023025_PAS3	15	+	100475785	major	broad
ENSG00000005812_PAS3	13	-	76478044	tandem	NA	NA	ENSMUSG00000022124_PAS1	14	-	95326801	NA	NA
ENSG00000005812_PAS4	13	-	76477397	tandem	NA	NA	ENSMUSG00000022124_PAS2	14	-	95326143	NA	NA
ENSG00000156599_PAS1	11	+	57225228	single			ENSMUSG00000034075_PAS2	2	-	84582202
ENSG00000131730_PAS1	5	+	80597967	single			ENSMUSG00000021622_PAS1	13	-	88529454
ENSG00000164944_PAS1	8	-	95569925	tandem	NA	NA	ENSMUSG00000040720_PAS1	4	+	11476207	NA	NA
ENSG00000164944_PAS3	8	-	95569097	tandem	NA	NA	ENSMUSG00000040720_PAS2	4	+	11477005	NA	NA
ENSG00000114956_PAS1	2	+	74097727	single			ENSMUSG00000014554_PAS1	6	-	83718264
ENSG00000102221_PAS1	X	+	46676894	single			ENSMUSG00000037315_PAS2	X	+	18851658
ENSG00000166855_PAS1	15	-	63229845	single			ENSMUSG00000015357_PAS2	9	+	65570030
ENSG00000079616_PAS1	16	+	29724200	single			ENSMUSG00000030677_PAS1	7	-	114498813
ENSG00000138617_PAS1	15	-	63337491	single			ENSMUSG00000032392_PAS1	9	+	65478986
ENSG00000005810_PAS1	13	-	76516794	single			ENSMUSG00000033004_PAS1	14	-	95358143
ENSG00000066084_PAS2	12	+	49428706	single			ENSMUSG00000023026_PAS2	15	+	100680915
ENSG00000163170_PAS1	2	-	74274199	single			ENSMUSG00000045160_PAS1	6	+	83596437
ENSG00000095787_PAS1	10	+	28949464	single			ENSMUSG00000024283_PAS1	18	+	8138955
ENSG00000174498_PAS1	15	-	63406520	single			ENSMUSG00000032394_PAS1	9	+	65426800
ENSG00000125831_PAS1	20	-	23379040	single			ENSMUSG00000036958_PAS1	2	-	148521169
ENSG00000123268_PAS1	12	+	49500274	single			ENSMUSG00000023027_PAS2	15	+	100721836
ENSG00000147123_PAS1	X	-	46757870	single			ENSMUSG00000031059_PAS1	X	-	18947053
ENSG00000171729_PAS1	1	+	15292279	single			ENSMUSG00000040616_PAS1	4	-	140487295
ENSG00000164076_PAS1	3	-	49870426	tandem	NA	NA	ENSMUSG00000032936_PAS1	9	+	107971818	NA	NA
ENSG00000164076_PAS2	3	-	49869651	tandem	NA	NA	ENSMUSG00000032936_PAS2	9	+	107972465	NA	NA
ENSG00000087095_PAS1	17	+	23547529	single			ENSMUSG00000017376_PAS3	11	-	78179729
ENSG00000103742_PAS2	15	-	63460880	single			ENSMUSG00000032816_PAS1	9	+	65377709
ENSG00000104774_PAS1	19	-	12618327	single			ENSMUSG00000005142_PAS1	8	+	84375754
ENSG00000109084_PAS1	17	+	23679377	single			ENSMUSG00000037278_PAS1	11	-	78154374
ENSG00000109083_PAS1	17	-	23679485	single			ENSMUSG00000001105_PAS1	11	+	78154276
ENSG00000050426_PAS1	12	+	49741700	single			ENSMUSG00000037353_PAS3	15	+	100941420
ENSG00000109079_PAS2	17	+	23698160	single			ENSMUSG00000017615_PAS2	11	-	78135462
ENSG00000110925_PAS1	12	-	49741262	single			ENSMUSG00000044636_PAS1	15	-	100941016
ENSG00000137133_PAS2	9	-	35802959	single			ENSMUSG00000028470_PAS1	4	-	42899322
ENSG00000004142_PAS2	17	-	23698945	tandem	minor	broad	ENSMUSG00000001100_PAS1	11	+	78134727	minor	broad
ENSG00000004142_PAS3	17	-	23698334	tandem	major	broad	ENSMUSG00000001100_PAS2	11	+	78135292	major	broad
ENSG00000164077_PAS1	3	-	49921309	single			ENSMUSG00000032583_PAS1	9	+	107925275
ENSG00000142634_PAS1	1	+	15500640	single			ENSMUSG00000040659_PAS1	4	-	140315909
ENSG00000183828_PAS1	14	-	104710322	single			ENSMUSG00000002804_PAS1	12	-	107688311
ENSG00000164938_PAS1	8	-	96007377	single			ENSMUSG00000028211_PAS1	4	+	11100700
ENSG00000175895_PAS1	8	+	96238088	single			ENSMUSG00000049969_PAS1	4	-	10914986
ENSG00000182872_PAS1	X	+	46802465	single			ENSMUSG00000031060_PAS1	X	+	18982609
ENSG00000162438_PAS1	1	+	15518452	single			ENSMUSG00000062478_PAS1	4	-	140294544
ENSG00000145681_PAS1	5	-	82972920	tandem	major	narrow	ENSMUSG00000021613_PAS1	13	+	86266165	major	narrow
ENSG00000145681_PAS2	5	-	82971566	tandem	major	broad	ENSMUSG00000021613_PAS3	13	+	86267506	major	broad
ENSG00000145681_PAS3	5	-	82971508	tandem	major	narrow	ENSMUSG00000021613_PAS4	13	+	86267558	minor	narrow
ENSG00000145681_PAS4	5	-	82969770	tandem	major	narrow	ENSMUSG00000021613_PAS5	13	+	86269285	minor	broad
ENSG00000074603_PAS1	15	-	63526130	tandem	minor	narrow	ENSMUSG00000032393_PAS1	9	+	65320411	major	broad
ENSG00000074603_PAS2	15	-	63521860	tandem	major	broad	ENSMUSG00000032393_PAS4	9	+	65323922	major	narrow
ENSG00000004139_PAS1	17	+	23749306	single			ENSMUSG00000050132_PAS1	11	-	78085849
ENSG00000109339_PAS4	4	-	87294812	single			ENSMUSG00000046709_PAS1	5	-	100272998
ENSG00000184271_PAS1	12	-	49866987	single			ENSMUSG00000009739_PAS1	15	-	101035724
ENSG00000164176_PAS3	5	-	83272170	single			ENSMUSG00000034488_PAS3	13	+	85980314
ENSG00000183283_PAS2	12	+	49923833	single			ENSMUSG00000000346_PAS3	15	+	101081305
ENSG00000169439_PAS1	8	+	97691016	tandem	minor	broad	ENSMUSG00000022261_PAS1	15	+	33083996	minor	broad
ENSG00000169439_PAS3	8	+	97692043	tandem	major	narrow	ENSMUSG00000022261_PAS2	15	+	33085016	minor	narrow
ENSG00000169439_PAS6	8	+	97693173	tandem	minor	broad	ENSMUSG00000022261_PAS4	15	+	33086113	major	broad
ENSG00000184887_PAS1	14	+	104788466	single			ENSMUSG00000002803_PAS1	12	+	107732601
ENSG00000001617_PAS1	3	+	50201509	single			ENSMUSG00000034684_PAS1	9	-	107701433
ENSG00000109101_PAS1	17	+	23890041	single			ENSMUSG00000002057_PAS1	11	-	77970133
ENSG00000179364_PAS2	14	+	104932634	single			ENSMUSG00000021143_PAS1	12	+	107825848
ENSG00000127946_PAS1	7	-	74807272	single			ENSMUSG00000039959_PAS3	5	-	132851648
ENSG00000109103_PAS1	17	-	23897853	single			ENSMUSG00000002058_PAS1	11	+	77961712
ENSG00000114349_PAS1	3	+	50208952	single			ENSMUSG00000034837_PAS1	9	-	107694408
ENSG00000147649_PAS2	8	+	98807717	single			ENSMUSG00000022255_PAS4	15	+	34195087
ENSG00000188338_PAS1	3	+	50233406	tandem	major	broad	ENSMUSG00000010064_PAS1	9	-	107671087	major	broad
ENSG00000188338_PAS2	3	+	50233916	tandem	minor	broad	ENSMUSG00000010064_PAS2	9	-	107670574	minor	narrow
ENSG00000169592_PAS1	16	+	29924601	single			ENSMUSG00000030689_PAS1	7	-	114323514
ENSG00000182809_PAS1	14	+	105017543	single			ENSMUSG00000006356_PAS1	12	+	107899127
ENSG00000122694_PAS2	9	+	36153901	single			ENSMUSG00000028480_PAS2	4	+	43224209
ENSG00000104341_PAS2	8	+	98933996	single			ENSMUSG00000022257_PAS1	15	+	34336996
ENSG00000127948_PAS1	7	+	75260823	single			ENSMUSG00000005514_PAS1	5	+	133180431
ENSG00000149927_PAS1	16	-	29924338	single			ENSMUSG00000052301_PAS1	7	+	114323784
ENSG00000145715_PAS3	5	+	86723488	single			ENSMUSG00000021549_PAS2	13	-	81841487
ENSG00000182351_PAS1	14	+	105026167	single			ENSMUSG00000006360_PAS1	12	+	107907503
ENSG00000136160_PAS3	13	-	77367778	single			ENSMUSG00000022122_PAS3	14	-	96064389
ENSG00000149926_PAS1	16	-	29943250	single			ENSMUSG00000058966_PAS1	7	+	114300334
ENSG00000159239_PAS1	2	-	74552960	single			ENSMUSG00000030030_PAS1	6	+	83400448
ENSG00000189077_PAS1	7	-	75260954	single			ENSMUSG00000039886_PAS1	5	-	133180598
ENSG00000132906_PAS1	1	-	15564085	single			ENSMUSG00000028914_PAS1	4	+	140270640
ENSG00000074696_PAS2	15	+	63657736	single			ENSMUSG00000033629_PAS1	9	-	65226700
ENSG00000005448_PAS1	2	+	74564536	single			ENSMUSG00000030032_PAS1	6	-	83390215
ENSG00000109107_PAS1	17	-	23924266	single			ENSMUSG00000017390_PAS1	11	+	77939311
ENSG00000134480_PAS4	5	-	86723066	single			ENSMUSG00000021548_PAS3	13	+	81841913
ENSG00000122705_PAS1	9	+	36202055	single			ENSMUSG00000028478_PAS1	4	+	43277937
ENSG00000152193_PAS2	13	-	78086425	single			ENSMUSG00000022120_PAS1	14	-	96725099
ENSG00000164180_PAS1	5	-	87526780	single			ENSMUSG00000035762_PAS1	13	+	80925558
ENSG00000171223_PAS1	19	+	12771803	single			ENSMUSG00000052837_PAS1	8	-	84247105
ENSG00000132541_PAS1	8	-	99183749	single			ENSMUSG00000022323_PAS1	15	-	34536757
ENSG00000114993_PAS1	2	-	74564666	single			ENSMUSG00000034930_PAS1	6	+	83390079
ENSG00000149922_PAS1	16	-	30004618	single			ENSMUSG00000030699_PAS1	7	+	114256472
ENSG00000196876_PAS3	12	+	50492896	single			ENSMUSG00000023033_PAS1	15	+	101512632
ENSG00000074621_PAS1	15	+	63735238	single			ENSMUSG00000034452_PAS1	9	-	65162062
ENSG00000090238_PAS1	16	-	30011139	single			ENSMUSG00000042675_PAS1	7	+	114251434
ENSG00000106211_PAS2	7	+	75578260	single			ENSMUSG00000004951_PAS1	5	+	133334665
ENSG00000153140_PAS1	5	-	89725399	single			ENSMUSG00000021537_PAS1	13	+	78406288
ENSG00000173027_PAS1	2	+	74599666	single			ENSMUSG00000030035_PAS1	6	-	83356551
ENSG00000115275_PAS1	2	-	74599859	single			ENSMUSG00000030036_PAS1	6	+	83356404
ENSG00000176018_PAS3	5	-	89847203	single			ENSMUSG00000035840_PAS3	13	+	78283447
ENSG00000105613_PAS1	19	+	12846765	single			ENSMUSG00000053693_PAS1	8	-	84186673
ENSG00000102879_PAS1	16	+	30107897	single			ENSMUSG00000030707_PAS1	7	-	114174421
ENSG00000103769_PAS1	15	+	63967314	tandem	minor	broad	ENSMUSG00000004771_PAS1	9	-	64955815	major	broad
ENSG00000103769_PAS2	15	+	63967403	tandem	minor	narrow	ENSMUSG00000004771_PAS2	9	-	64955723	minor	broad
ENSG00000103769_PAS3	15	+	63967475	tandem	major	broad	ENSMUSG00000004771_PAS3	9	-	64955650	major	broad
ENSG00000139567_PAS1	12	+	50601120	tandem	minor	narrow	ENSMUSG00000000530_PAS1	15	+	101610362	major	broad
ENSG00000139567_PAS2	12	+	50603411	tandem	major	broad	ENSMUSG00000000530_PAS2	15	+	101612055	minor	broad
ENSG00000169627_PAS2	16	-	30102424	single			ENSMUSG00000047721_PAS3	7	+	114179403
ENSG00000164920_PAS1	8	+	100033500	single			ENSMUSG00000022330_PAS1	15	+	35357998
ENSG00000110031_PAS2	11	-	58050925	single			ENSMUSG00000024696_PAS1	19	+	12082980
ENSG00000105610_PAS1	19	-	12856239	single			ENSMUSG00000054191_PAS1	8	+	84180049
ENSG00000135503_PAS1	12	+	50677128	single			ENSMUSG00000000532_PAS1	15	+	101681012
ENSG00000109111_PAS1	17	+	24052877	tandem	major	broad	ENSMUSG00000002052_PAS1	11	-	77820027	minor	broad
ENSG00000109111_PAS2	17	+	24053376	tandem	minor	broad	ENSMUSG00000002052_PAS2	11	-	77819584	major	broad
ENSG00000157890_PAS1	15	-	63974693	single			ENSMUSG00000036466_PAS1	9	+	64948245
ENSG00000184564_PAS1	13	-	85264923	single			ENSMUSG00000045871_PAS1	14	-	103048110
ENSG00000091073_PAS1	7	+	75779956	single			ENSMUSG00000004947_PAS1	5	+	133477972
ENSG00000165300_PAS1	13	+	87129869	single			ENSMUSG00000033214_PAS1	14	+	103983909
ENSG00000100227_PAS1	22	-	41304226	single			ENSMUSG00000041815_PAS1	15	-	83483671
ENSG00000115289_PAS1	2	-	74643825	single			ENSMUSG00000034976_PAS1	6	+	83318350
ENSG00000161860_PAS1	19	-	12870894	single			ENSMUSG00000003824_PAS1	8	+	84161931
ENSG00000116786_PAS1	1	+	15806568	single			ENSMUSG00000028917_PAS1	4	-	140082038
ENSG00000167525_PAS1	17	-	24054659	single			ENSMUSG00000044122_PAS1	11	+	77818060
ENSG00000123395_PAS1	12	+	50757534	single			ENSMUSG00000037204_PAS1	15	+	101758276
ENSG00000114383_PAS2	3	-	50337345	single			ENSMUSG00000010054_PAS2	9	+	107586046
ENSG00000179218_PAS1	19	+	12916303	single			ENSMUSG00000003814_PAS1	8	-	84116520
ENSG00000109113_PAS1	17	-	24065430	single			ENSMUSG00000002059_PAS1	11	+	77804737
ENSG00000135480_PAS1	12	+	50928943	single			ENSMUSG00000023039_PAS1	15	+	101895436
ENSG00000179262_PAS1	19	+	12925455	single			ENSMUSG00000003813_PAS1	8	-	84109358
ENSG00000128274_PAS1	22	-	41412626	single			ENSMUSG00000047878_PAS1	15	-	83584419
ENSG00000100262_PAS5	22	-	41517119	tandem	minor	narrow	ENSMUSG00000054277_PAS1	15	-	83655449	major	broad
ENSG00000100262_PAS6	22	-	41517036	tandem	major	broad	ENSMUSG00000054277_PAS2	15	-	83655366	major	broad
ENSG00000115307_PAS1	2	-	74665436	single			ENSMUSG00000000695_PAS1	6	+	83295183
ENSG00000110042_PAS1	11	+	58732218	single			ENSMUSG00000039982_PAS2	19	-	11715524
ENSG00000076604_PAS1	17	+	24101215	single			ENSMUSG00000017386_PAS1	11	-	77771963
ENSG00000169217_PAS1	16	-	30271670	single			ENSMUSG00000042502_PAS1	7	-	114664757
ENSG00000170502_PAS1	4	+	88736674	single			ENSMUSG00000029310_PAS1	5	+	101427512
ENSG00000170454_PAS1	12	-	51104121	single			ENSMUSG00000022986_PAS1	15	-	102044488
ENSG00000104907_PAS1	19	-	13076721	single			ENSMUSG00000001909_PAS1	8	+	83972652
ENSG00000133302_PAS1	5	+	94057322	single			ENSMUSG00000021597_PAS1	13	-	73636451
ENSG00000166889_PAS2	11	-	59160770	single			ENSMUSG00000046139_PAS3	19	+	11195320
ENSG00000152583_PAS2	4	-	88751669	single			ENSMUSG00000029309_PAS1	5	-	101441256
ENSG00000115325_PAS1	2	+	74696328	single			ENSMUSG00000000694_PAS1	6	-	83268441
ENSG00000187257_PAS3	7	+	77056987	single			ENSMUSG00000039968_PAS1	5	-	19272571
ENSG00000103591_PAS3	15	-	65280425	single			ENSMUSG00000037257_PAS1	9	+	63878124
ENSG00000180035_PAS2	16	+	30318929	single			ENSMUSG00000045598_PAS1	7	+	114709121
ENSG00000132589_PAS1	17	-	24230484	single			ENSMUSG00000061981_PAS1	11	+	77672987
ENSG00000196092_PAS1	9	-	36823273	single			ENSMUSG00000014030_PAS1	4	-	43769848
ENSG00000152592_PAS1	4	+	88942684	single			ENSMUSG00000029307_PAS1	5	+	101577333
ENSG00000029559_PAS1	4	+	89090762	single			ENSMUSG00000029306_PAS1	5	+	101674686
ENSG00000167536_PAS1	17	-	24248928	single			ENSMUSG00000020834_PAS1	11	+	77650418
ENSG00000160888_PAS1	19	+	13126716	single			ENSMUSG00000053560_PAS1	8	-	83933423
ENSG00000006576_PAS1	7	+	77231192	single			ENSMUSG00000039987_PAS3	5	-	19138315
ENSG00000100300_PAS1	22	+	41883726	single			ENSMUSG00000041736_PAS1	15	+	83929803
ENSG00000109118_PAS1	17	-	24256397	single			ENSMUSG00000037791_PAS2	11	+	77643087
ENSG00000004838_PAS1	3	-	50353550	single			ENSMUSG00000010044_PAS1	9	+	107571254
ENSG00000169957_PAS1	16	-	30442829	single			ENSMUSG00000047371_PAS1	7	-	114813878
ENSG00000159307_PAS1	22	-	41923728	single			ENSMUSG00000016763_PAS1	15	-	83962106
ENSG00000115350_PAS1	2	+	75108513	single			ENSMUSG00000030042_PAS1	6	-	82882946
ENSG00000118762_PAS2	4	+	89356104	single			ENSMUSG00000034462_PAS1	5	+	101875033
ENSG00000126062_PAS1	3	-	50367193	single			ENSMUSG00000010045_PAS1	9	+	107558582
ENSG00000175768_PAS2	9	-	37578417	single			ENSMUSG00000045823_PAS1	4	-	44350308
ENSG00000125285_PAS1	13	-	94159881	single			ENSMUSG00000061517_PAS2	14	-	110554755
ENSG00000156509_PAS1	8	-	101214961	single			ENSMUSG00000048230_PAS1	15	-	36205692
ENSG00000070601_PAS1	9	+	37736901	single			ENSMUSG00000035615_PAS1	4	+	44531029
ENSG00000107951_PAS1	10	-	30641765	single			ENSMUSG00000024234_PAS3	18	+	4567823
ENSG00000008056_PAS1	X	-	47187555	single			ENSMUSG00000037217_PAS1	X	-	19192236
ENSG00000122741_PAS1	9	+	37851955	single			ENSMUSG00000035572_PAS2	4	+	44619801
ENSG00000007402_PAS2	3	-	50375235	single			ENSMUSG00000010066_PAS1	9	+	107549280
ENSG00000034677_PAS1	8	-	101338472	single			ENSMUSG00000022280_PAS2	15	-	36294225
ENSG00000107968_PAS2	10	+	30790768	single			ENSMUSG00000024235_PAS1	18	-	4501835
ENSG00000107338_PAS2	9	-	37909130	single			ENSMUSG00000044813_PAS1	4	-	44668374
ENSG00000196535_PAS1	17	-	24424665	single			ENSMUSG00000000631_PAS1	11	+	77478536
ENSG00000102265_PAS1	X	+	47202441	single			ENSMUSG00000001131_PAS1	X	+	19206453
ENSG00000130540_PAS1	22	-	42545291	single			ENSMUSG00000018865_PAS2	15	-	84431705
ENSG00000174226_PAS1	8	-	101654292	single			ENSMUSG00000013611_PAS1	15	-	36559485
ENSG00000088543_PAS1	3	-	50570467	single			ENSMUSG00000037977_PAS1	9	+	107369618
ENSG00000126767_PAS1	X	-	47251175	single			ENSMUSG00000009406_PAS1	X	-	19265880
ENSG00000156873_PAS1	16	+	30676183	single			ENSMUSG00000030815_PAS1	7	+	115054380
ENSG00000163541_PAS1	2	-	84562312	single			ENSMUSG00000052738_PAS1	6	+	73508332
ENSG00000114737_PAS1	3	-	50618925	single			ENSMUSG00000032578_PAS1	9	+	107321896
ENSG00000100347_PAS1	22	+	42717310	single			ENSMUSG00000022437_PAS1	15	+	84569911
ENSG00000033800_PAS2	15	+	66270851	single			ENSMUSG00000032405_PAS6	9	-	63111174
ENSG00000075223_PAS1	7	-	80016506	single			ENSMUSG00000028780_PAS4	5	+	16092564
ENSG00000145335_PAS2	4	-	91004410	tandem	minor	broad	ENSMUSG00000025889_PAS1	6	-	60824093	minor	broad
ENSG00000145335_PAS3	4	-	91004389	tandem	major	narrow	ENSMUSG00000025889_PAS2	6	-	60824065	major	broad
ENSG00000114738_PAS1	3	+	50661724	single			ENSMUSG00000032577_PAS1	9	-	107274869
ENSG00000170477_PAS1	12	-	51486601	single			ENSMUSG00000059668_PAS1	15	-	102398132
ENSG00000160551_PAS1	17	+	24899172	single			ENSMUSG00000017291_PAS2	11	-	77145484
ENSG00000115423_PAS1	2	+	84958362	single			ENSMUSG00000052861_PAS1	6	-	73249784
ENSG00000185519_PAS1	1	-	16129571	single			ENSMUSG00000006218_PAS1	4	+	139840475
ENSG00000185640_PAS1	12	-	51501499	single			ENSMUSG00000061397_PAS1	15	-	102409000
ENSG00000134873_PAS1	13	+	95028492	single			ENSMUSG00000022132_PAS2	14	+	111196791
ENSG00000167543_PAS1	17	+	24924298	single			ENSMUSG00000044328_PAS1	11	-	77120663
ENSG00000103549_PAS1	16	+	30694003	single			ENSMUSG00000030816_PAS1	7	+	115074673
ENSG00000169018_PAS1	15	+	66370691	tandem	minor	narrow	ENSMUSG00000032244_PAS1	9	-	63028108	major	broad
ENSG00000169018_PAS6	15	+	66375256	tandem	major	broad	ENSMUSG00000032244_PAS3	9	-	63023909	major	broad
ENSG00000104490_PAS2	8	-	102769882	tandem	minor	broad	ENSMUSG00000051359_PAS2	15	-	37428566	minor	broad
ENSG00000104490_PAS5	8	-	102767953	tandem	major	narrow	ENSMUSG00000051359_PAS3	15	-	37426837	major	broad
ENSG00000110108_PAS1	11	+	60447489	single			ENSMUSG00000034659_PAS1	19	-	9969771
ENSG00000170421_PAS1	12	-	51577244	single			ENSMUSG00000049382_PAS1	15	-	102477041
ENSG00000088320_PAS2	20	+	29536359	single			ENSMUSG00000000359_PAS1	2	+	152698544
ENSG00000102870_PAS1	16	-	30697279	single			ENSMUSG00000045639_PAS1	7	-	115078116
ENSG00000108262_PAS1	17	-	24924620	single			ENSMUSG00000011877_PAS1	11	+	77120322
ENSG00000176407_PAS1	2	+	85192545	tandem	major	broad	ENSMUSG00000055239_PAS1	6	-	73073563	major	narrow
ENSG00000176407_PAS2	2	+	85193290	tandem	NA	NA	ENSMUSG00000055239_PAS2	6	-	73072843	NA	NA
ENSG00000176407_PAS3	2	+	85194025	tandem	major	narrow	ENSMUSG00000055239_PAS3	6	-	73072165	minor	broad
ENSG00000183355_PAS1	16	-	30739342	single			ENSMUSG00000027327_PAS1	2	-	130895341
ENSG00000099385_PAS1	16	-	30806619	single			ENSMUSG00000030814_PAS1	7	-	115176061
ENSG00000152284_PAS1	2	+	85449168	single			ENSMUSG00000055799_PAS1	6	-	72854657
ENSG00000142627_PAS1	1	-	16196145	single			ENSMUSG00000006445_PAS1	4	+	139785679
ENSG00000140350_PAS2	15	-	66858298	single			ENSMUSG00000032249_PAS2	9	+	62606083
ENSG00000104517_PAS1	8	-	103335308	single			ENSMUSG00000037487_PAS1	15	-	38045832
ENSG00000110446_PAS1	11	-	60461160	single			ENSMUSG00000024737_PAS1	19	+	9956991
ENSG00000042445_PAS1	2	-	85481905	single			ENSMUSG00000056666_PAS1	6	+	72835764
ENSG00000099377_PAS1	16	+	30907968	single			ENSMUSG00000042289_PAS1	7	+	115274958
ENSG00000155087_PAS1	8	+	103642422	single			ENSMUSG00000061923_PAS1	15	+	38304686
ENSG00000167549_PAS2	17	-	24965906	single			ENSMUSG00000020836_PAS1	11	+	77083039
ENSG00000138604_PAS2	15	+	67351592	single			ENSMUSG00000032252_PAS1	9	-	62280823
ENSG00000042493_PAS1	2	-	85533549	single			ENSMUSG00000056737_PAS1	6	+	72791255
ENSG00000013725_PAS1	11	+	60544422	single			ENSMUSG00000024670_PAS1	19	-	9888452
ENSG00000164080_PAS1	3	+	51677714	single			ENSMUSG00000040661_PAS1	9	-	106707700
ENSG00000155096_PAS1	8	-	103909702	tandem	NA	NA	ENSMUSG00000037458_PAS1	15	-	38568135	NA	NA
ENSG00000155096_PAS3	8	-	103909408	tandem	major	broad	ENSMUSG00000037458_PAS3	15	-	38567827	major	broad
ENSG00000155096_PAS6	8	-	103909065	tandem	minor	broad	ENSMUSG00000037458_PAS4	15	-	38567488	minor	broad
ENSG00000155096_PAS8	8	-	103907762	tandem	major	narrow	ENSMUSG00000037458_PAS6	15	-	38566269	major	broad
ENSG00000155096_PAS9	8	-	103907712	tandem	minor	broad	ENSMUSG00000037458_PAS7	15	-	38566215	major	broad
ENSG00000167394_PAS1	16	-	30979673	single			ENSMUSG00000049728_PAS1	7	-	115337155
ENSG00000168906_PAS3	2	+	85684059	single			ENSMUSG00000053907_PAS2	6	-	72659533
ENSG00000167987_PAS2	11	-	60654308	single			ENSMUSG00000048832_PAS1	19	+	9813569
ENSG00000167397_PAS1	16	-	31009677	single			ENSMUSG00000030804_PAS1	7	-	115364225
ENSG00000168899_PAS1	2	+	85732157	single			ENSMUSG00000055545_PAS1	6	-	72595767
ENSG00000155097_PAS2	8	+	104150687	tandem	major	broad	ENSMUSG00000022295_PAS3	15	+	38770462	minor	broad
ENSG00000155097_PAS3	8	+	104150969	tandem	minor	narrow	ENSMUSG00000022295_PAS4	15	+	38770709	major	broad
ENSG00000168894_PAS1	2	+	85736360	tandem	NA	NA	ENSMUSG00000055850_PAS1	6	-	72587234	NA	NA
ENSG00000168894_PAS2	2	+	85737804	tandem	NA	NA	ENSMUSG00000055850_PAS4	6	-	72586037	NA	NA
ENSG00000132017_PAS1	19	+	13933254	single			ENSMUSG00000037103_PAS1	8	-	83367890
ENSG00000114767_PAS1	3	-	51942482	single			ENSMUSG00000041506_PAS1	9	+	106503542
ENSG00000055070_PAS3	1	+	16469943	single			ENSMUSG00000040842_PAS1	4	-	139569318
ENSG00000103507_PAS1	16	+	31031388	single			ENSMUSG00000030802_PAS1	7	+	115379768
ENSG00000125968_PAS1	20	+	29657974	single			ENSMUSG00000042745_PAS1	2	+	152800755
ENSG00000164929_PAS3	8	+	104311708	single			ENSMUSG00000022296_PAS2	15	+	38923277
ENSG00000168890_PAS1	2	-	85737329	single			ENSMUSG00000055912_PAS1	6	+	72586491
ENSG00000132005_PAS1	19	-	13933353	single			ENSMUSG00000031706_PAS2	8	+	83367801
ENSG00000168887_PAS1	2	-	85744036	single			ENSMUSG00000058706_PAS1	6	+	72579881
ENSG00000164930_PAS3	8	+	104414265	single			ENSMUSG00000022297_PAS1	15	+	39010774
ENSG00000167778_PAS1	12	-	51744665	single			ENSMUSG00000036966_PAS1	15	-	102594060
ENSG00000168883_PAS1	2	+	85788058	single			ENSMUSG00000056305_PAS2	6	-	72545506
ENSG00000103510_PAS1	16	+	31050181	single			ENSMUSG00000030801_PAS1	7	+	115396922
ENSG00000171552_PAS1	20	-	29715924	single			ENSMUSG00000007659_PAS1	2	-	152844019
ENSG00000157191_PAS1	1	+	16531016	tandem	minor	narrow	ENSMUSG00000028923_PAS1	4	-	139523564	minor	broad
ENSG00000157191_PAS2	1	+	16531878	tandem	major	broad	ENSMUSG00000028923_PAS2	4	-	139522820	major	broad
ENSG00000075213_PAS3	7	-	83232313	single			ENSMUSG00000028883_PAS2	5	+	12646669
ENSG00000108578_PAS1	17	-	25599351	single			ENSMUSG00000020840_PAS2	11	+	76599932
ENSG00000102580_PAS6	13	+	95245234	single			ENSMUSG00000022136_PAS3	14	+	111308843
ENSG00000164934_PAS1	8	+	104524376	single			ENSMUSG00000022300_PAS1	15	+	39119572
ENSG00000088325_PAS1	20	+	29852956	single			ENSMUSG00000027469_PAS1	2	+	152957365
[truncated: 2,810 more rows]
