# Supplementary material for: Conservation of alternative polyadenylation patterns in mammalian genes
Source: BMC Genomics. 2006 Jul 26;7:189. doi: 10.1186/1471-2164-7-189 (PMC1550727; doi:10.1186/1471-2164-7-189)
Supplement: Additional File 2 — Number of tandem poly(A) sites in different expression categories. [file 1471-2164-7-189-S2.xls]

## Sheet: TableS3
Table S3. Number of tandem poly(A) sites (conserved or non-conserved) in different expression categories.
Efficiency	Specificity	Human	Mouse
Major1	Broad2	5203 (36%)	5621 (35%)
	Narrow2	1727 (12%)	2184 (13%)
Minor1	Broad2	5588 (38%)	5124 (32%)
	Narrow2	2100 (14%)	3230 (20%)
1 Major/minor: relative efficiency >0.5 or <0.5, respectively.
2 Broad/narrow: relative tissue specificity above or below median value, respectively.
