# Supplementary material for: Conservation of alternative polyadenylation patterns in mammalian genes
Source: BMC Genomics. 2006 Jul 26;7:189. doi: 10.1186/1471-2164-7-189 (PMC1550727; doi:10.1186/1471-2164-7-189)
Supplement: Additional File 3 — List of differentially processed, conserved polyadenylation sites in human (5 sites) and mouse (54 sites). [file 1471-2164-7-189-S3.xls]

## Sheet: Table S4
Table S4. List of differentially processed, conserved poly(A) sites in human (5 sites) and in mouse (54 sites).
(a) human sites.
pas_id	eVOC_id	p_value(Bonferroni correction)	tissue
ENSG00000170515_PAS2	EV:0100139	0.049805	musculoskeletal
ENSG00000125772_PAS1	EV:0100094	0.029152	urogenital
ENSG00000019169_PAS1	EV:0100036	0.008272	respiratory
ENSG00000067560_PAS1	EV:0100151	0.028227	dermal
ENSG00000147894_PAS2	EV:0100128	0.047578	endocrine
(b) mouse sites.
pas_id	eVOC_id	p_value(Bonferroni correction)	tissue
ENSMUSG00000020063_PAS2	EV:0100162	0.01041	nervous
ENSMUSG00000036216_PAS1	EV:0100056	0.04743	alimentary
ENSMUSG00000020745_PAS2	EV:0100017	0.0483	cardiovascular
ENSMUSG00000020745_PAS5	EV:0100128	0.045492	endocrine
ENSMUSG00000020864_PAS2	EV:0100151	0.048388	dermal
ENSMUSG00000034247_PAS1	EV:0100162	0.032865	nervous
ENSMUSG00000020737_PAS1	EV:0100094	0.004124	urogenital
ENSMUSG00000020463_PAS4	EV:0100162	0.00613	nervous
ENSMUSG00000006169_PAS3	EV:0100008	0.043119	anatomical site
ENSMUSG00000020585_PAS1	EV:0100094	9e-05	urogenital
ENSMUSG00000020664_PAS3	EV:0100094	0.025888	urogenital
ENSMUSG00000041712_PAS1	EV:0100094	0.00052	urogenital
ENSMUSG00000044792_PAS1	EV:0100094	3e-06	urogenital
ENSMUSG00000022391_PAS1	EV:0100094	0.022214	urogenital
ENSMUSG00000022365_PAS2	EV:0100045	0.031032	hematological
ENSMUSG00000022365_PAS3	EV:0100045	0.014961	hematological
ENSMUSG00000022858_PAS1	EV:0100128	0.003852	endocrine
ENSMUSG00000022749_PAS3	EV:0100094	0.009861	urogenital
ENSMUSG00000008393_PAS1	EV:0100008	0.038908	anatomical site
ENSMUSG00000024190_PAS1	EV:0100056	0.018606	alimentary
ENSMUSG00000024277_PAS1	EV:0100045	0.001104	hematological
ENSMUSG00000024277_PAS1	EV:0100162	0.029886	nervous
ENSMUSG00000055491_PAS2	EV:0100094	0.00333	urogenital
ENSMUSG00000037126_PAS1	EV:0100162	0.00509	nervous
ENSMUSG00000024772_PAS1	EV:0100048	0.006924	lymphoreticular
ENSMUSG00000024772_PAS2	EV:0100048	0.006962	lymphoreticular
ENSMUSG00000026434_PAS4	EV:0100056	0.046205	alimentary
ENSMUSG00000026202_PAS1	EV:0100162	0.002476	nervous
ENSMUSG00000026202_PAS2	EV:0100162	2.8e-05	nervous
ENSMUSG00000051396_PAS1	EV:0100045	0.017912	hematological
ENSMUSG00000027132_PAS1	EV:0100094	0.006018	urogenital
ENSMUSG00000038467_PAS1	EV:0100056	0.040126	alimentary
ENSMUSG00000027612_PAS1	EV:0100162	0.002596	nervous
ENSMUSG00000027669_PAS3	EV:0100162	0.031372	nervous
ENSMUSG00000028126_PAS2	EV:0100045	0.00129	hematological
ENSMUSG00000028134_PAS3	EV:0100162	0.000117	nervous
ENSMUSG00000005813_PAS1	EV:0100045	0.015345	hematological
ENSMUSG00000036825_PAS1	EV:0100094	0.018688	urogenital
ENSMUSG00000028936_PAS1	EV:0100162	0.047832	nervous
ENSMUSG00000040859_PAS3	EV:0100094	0.003111	urogenital
ENSMUSG00000028821_PAS1	EV:0100045	0.03722	hematological
ENSMUSG00000028245_PAS1	EV:0100008	0.018345	anatomical site
ENSMUSG00000028693_PAS2	EV:0100128	0.030969	endocrine
ENSMUSG00000028426_PAS1	EV:0100094	0.040224	urogenital
ENSMUSG00000028426_PAS4	EV:0100162	0.005072	nervous
ENSMUSG00000029528_PAS1	EV:0100008	0	anatomical site
ENSMUSG00000029528_PAS1	EV:0100036	0.00886	respiratory
ENSMUSG00000029528_PAS1	EV:0100048	0	lymphoreticular
ENSMUSG00000029528_PAS1	EV:0100094	4e-06	urogenital
ENSMUSG00000029528_PAS1	EV:0100128	0.009592	endocrine
ENSMUSG00000001467_PAS4	EV:0100128	0.001168	endocrine
ENSMUSG00000029265_PAS1	EV:0100045	0.023493	hematological
ENSMUSG00000036402_PAS3	EV:0100045	0.03441	hematological
ENSMUSG00000029686_PAS2	EV:0100094	0.018639	urogenital
ENSMUSG00000031449_PAS2	EV:0100094	0.039816	urogenital
ENSMUSG00000031545_PAS1	EV:0100094	0.012928	urogenital
ENSMUSG00000003131_PAS5	EV:0100017	0.043338	cardiovascular
ENSMUSG00000032281_PAS1	EV:0100045	0.002586	hematological
ENSMUSG00000038344_PAS2	EV:0100094	0.04065	urogenital
